# Supplementary material for: Methionine in a protein hydrophobic core drives tight interactions required for assembly of spider silk
Source: Nat Commun. 2019 Sep 26;10:4378. doi: 10.1038/s41467-019-12365-5 (PMC6763431; doi:10.1038/s41467-019-12365-5)
Supplement: Supplementary file 3 — Source Data [file 41467_2019_12365_MOESM3_ESM.xlsx]

## Sheet: Fig 1b) CD spectra
λ	L6-NTD CD-spectrum pH7	WT-NTD CD-spectrum pH7
[nm]	[mdeg]	[mdeg]
260	0.23702	0.28446
259	0.23548	0.26221
258	0.29366	0.25792
257	0.33885	0.23576
256	0.34965	0.14331
255	0.35695	0.13759
254	0.3422	0.13094
253	0.32535	0.17128
252	0.25872	0.16488
251	0.27238	0.13687
250	0.19672	0.09433
249	0.15213	0.02982
248	0.02877	-0.05342
247	-0.09498	-0.16245
246	-0.17818	-0.31467
245	-0.4051	-0.53038
244	-0.7492	-0.85465
243	-1.17986	-1.25952
242	-1.6727	-1.82087
241	-2.16751	-2.4624
240	-2.8375	-3.25168
239	-3.76454	-4.10316
238	-4.82101	-5.10968
237	-6.08297	-6.38559
236	-7.564	-7.95504
235	-9.17182	-9.77232
234	-11.1078	-11.6923
233	-13.1441	-13.7471
232	-15.4225	-15.9276
231	-17.8139	-18.1822
230	-20.2216	-20.5703
229	-22.5393	-22.9434
228	-24.9084	-25.1019
227	-26.9173	-27.1212
226	-28.8476	-28.7022
225	-30.3968	-30.0946
224	-31.6445	-31.2202
223	-32.491	-32.2447
222	-33.032	-33.032
221	-33.1388	-33.1952
220	-33.2052	-33.1664
219	-32.989	-32.8376
218	-32.7675	-32.4991
217	-32.4538	-31.8078
216	-31.8414	-31.2991
215	-31.3734	-31.0639
214	-31.1444	-31.0968
213	-31.3509	-30.9947
212	-31.6317	-31.0423
211	-32.1782	-31.1803
210	-32.5579	-31.5434
209	-32.7495	-31.4786
208	-32.6091	-30.8617
207	-31.3285	-28.8572
206	-28.8237	-26.5671
205	-24.9539	-22.5559
204	-20.4646	-18.3337
203	-15.2177	-12.7626
202	-9.52816	-6.66965
201	-2.12473	0.03283
200	5.17298	6.91195
199	13.9338	14.6956
198	21.2677	21.1721

## Sheet: Fig 2a) Chem Denat raw
Urea	CD L6	Urea	Fluo. L6 (Em)		Urea	CD WT	Urea	Fluo. WT (Em)
[M]	[mdeg]	[M]	[a.u.]		[M]	[mdeg]	[M]	[a.u.]
0	-30.68	0	462.33		0	-30.7066	0	431.265
0.24862	-30.62	0.24862	461.63		0.19863	-30.4371	0.19863	431.265
0.49724	-30.18	0.49724	466.12		0.39726	-30.482	0.39726	432.886
0.74586	-29.97	0.74586	469.02		0.59589	-30.518	0.59589	434.507
0.99448	-29.52	0.99448	461.27		0.79452	-30.3743	0.79452	436.129
1.2431	-29.87	1.2431	463.57		0.99315	-30.6527	0.99315	436.129
1.49172	-30.5	1.49172	469.32		1.19178	-30.9042	1.19178	436.129
1.74034	-30.55	1.74034	468.2		1.39041	-30.8233	1.39041	439.371
1.98896	-30.78	1.98896	470.78		1.58904	-30.7604	1.58904	439.371
2.23758	-30.5	2.23758	468.18		1.78767	-30.6078	1.78767	432.886
2.4862	-31.13	2.4862	471.94		1.98629	-30.3653	1.98629	434.507
2.73482	-30.71	2.73482	470.56		2.18492	-29.8444	2.18492	432.886
2.98344	-30.36	2.98344	473.48		2.38355	-28.9822	2.38355	423.158
3.23206	-30.42	3.23206	475.11		2.58218	-28.2008	2.58218	405.324
3.48068	-30.67	3.48068	471.11		2.78081	-25.5155	2.78081	384.247
3.7293	-30.14	3.7293	471.73		2.97944	-22.8301	2.97944	351.821
3.97792	-30.27	3.97792	470.46		3.17807	-20.1627	3.17807	301.561
4.22654	-30.34	4.22654	466.53		3.3767	-15.8517	3.3767	257.786
4.47516	-29.86	4.47516	462.16		3.57533	-11.7204	3.57533	205.905
4.72378	-29.53	4.72378	452.77		3.77396	-8.81949	3.77396	175.1
4.9724	-28.82	4.9724	445.67		3.97259	-6.25088	3.97259	145.917
5.22102	-25.49	5.22102	408		4.17122	-5.07435	4.17122	129.704
5.46964	-22.57	5.46964	360.42		4.36985	-4.2391	4.36985	116.733
5.71826	-20.22	5.71826	324.19		4.56848	-3.66431	4.56848	111.869
5.96688	-16.98	5.96688	270.23		4.76711	-3.25118	4.76711	108.627
6.2155	-12.42	6.2155	208.31		4.96574	-3.07155	4.96574	108.627
6.46412	-8.79	6.46412	157.62		5.16437	-2.89193	5.16437	107.006
6.71274	-5.8	6.71274	121.53		5.363	-2.73925	5.363	107.006
6.96136	-4.88	6.96136	106.41		5.56162	-2.56861	5.56162	108.627
7.20998	-3.38	7.20998	92.5		5.76025	-2.56861	5.76025	108.627
7.4586	-2.84	7.4586	89.87		5.95888	-2.56861	5.95888	110.248
7.70722	-2.78	7.70722	87.23		6.15751	-2.45186	6.15751	111.869
7.95585	-2.49	7.95585	85.61		6.35614	-2.43389	6.35614	111.869
8.20447	-1.84	8.20447	85.07		6.55477	-2.36204	6.55477	113.491
8.45309	-1.96	8.45309	85.86		6.7534	-2.3351	6.7534	115.112
8.70171	-2.54	8.70171	86.57		6.95203	-2.28121	6.95203	115.112
8.95033	-1.7	8.95033	87.86		7.15066	-2.27223	7.15066	116.733
9.19895	-1.77	9.19895	89.21		7.34929	-2.22733	7.34929	116.733
9.44757	-1.72	9.44757	91.49		7.54792	-2.11955	7.54792	119.327
9.69619	-2.01	9.69619	91.5		7.74655	-2.1465	7.74655	119.003
9.94481	-2.44	9.94481	92.44		7.94518	-2.02974	7.94518	123.056

## Sheet: Fig 2b) Chem Denat norm
Urea	EaWT CD	EaWT Em	Urea	EaL6 CD	EaL6 Em
M			M
	Fraction folded	Fraction folded		Fraction folded	Fraction folded
0	1.00787	1.00186	0	1.01754	0.99914
0.19863	0.99614	0.9983	0.24862	1.01411	0.99573
0.39726	0.9962	0.99932	0.49724	0.99767	1.00425
0.59589	0.99592	1.00034	0.74586	0.98913	1.00913
0.79452	0.989	1.00136	0.99448	0.97237	0.98944
0.99315	0.9977	0.99781	1.2431	0.98301	0.99292
1.19178	1.00536	0.99425	1.49172	1.00321	1.00442
1.39041	1.00078	0.99985	1.74034	1.00357	1
1.58904	0.99688	0.9963	1.98896	1.01007	1.00418
1.78767	0.98974	0.97447	2.23758	0.99915	0.99629
1.98629	0.97938	0.9755	2.4862	1.01931	1.00324
2.18492	0.959	0.9674	2.73482	1.00362	0.99817
2.38355	0.92644	0.93649	2.98344	0.99033	1.00319
2.58218	0.89699	0.8828	3.23206	0.99103	1.00518
2.78081	0.79943	0.82005	3.48068	0.99821	0.9939
2.97944	0.70249	0.72545	3.7293	0.9788	0.9935
3.17807	0.6068	0.58084	3.97792	0.98189	0.98862
3.3767	0.45331	0.45458	4.22654	0.98294	0.9774
3.57533	0.30714	0.30568	4.47516	0.96527	0.96508
3.77396	0.20533	0.21605	4.72378	0.95271	0.94074
3.97259	0.11585	0.13104	4.9724	0.92726	0.92177
4.17122	0.07576	0.08247	5.22102	0.81281	0.8295
4.36985	0.04787	0.04303	5.46964	0.71238	0.71304
4.56848	0.02923	0.02632	5.71826	0.6314	0.62338
4.76711	0.01632	0.01417	5.96688	0.52029	0.49058
4.96574	0.01159	0.0111	6.2155	0.36451	0.33797
5.16437	0.00689	0.0035	6.46412	0.2404	0.21188
5.363	0.00314	0.000438079	6.71274	0.13809	0.12067
5.56162	-0.0012	0.00191	6.96136	0.10598	0.08005
5.76025	0.000324315	-0.00115	7.20998	0.05426	0.04221
5.95888	0.00184	0.000320227	7.4586	0.03507	0.03175
6.15751	-0.000621389	0.00179	7.70722	0.03214	0.02121
6.35614	0.000281552	-0.00127	7.95585	0.02143	0.01314
6.55477	-0.000644173	0.000202547	8.20447	-0.00143	0.00768
6.7534	-4.95094e-05	0.00167	8.45309	0.00174	0.00548
6.95203	-0.000364608	-0.00138	8.70171	0.02043	0.00307
7.15066	0.000828086	8.51912e-05	8.95033	-0.00881	0.00208
7.34929	0.000812558	-0.00296	9.19895	-0.00733	0.00124
7.54792	-0.0013	0.00121	9.44757	-0.0099	0.00271
7.74655	0.00108	-0.00274	9.69619	-0.00101	-0.00148
7.94518	-0.00132	0.00548	9.94481	0.01259	-0.00336
	--
	--
	--

## Sheet: Fig 2c) Therm. Denat normalized
Temp. WT	WT	Temp. L6	L6	Temp. L5	L5	Temp. L4	L4	Temp. L3	L3	Temp. L2	L2	Temp. L1	L1
[K]		[K]		[K]		[K]		[K]		[K]		[K]
	Fraction folded		Fraction folded		Fraction folded		Fraction folded		Fraction folded		Fraction folded		Fraction folded
293.12	0.97935	293.23	0.99358	293.14	0.99667	293.13	0.9911	293.12	0.99233	293.16	0.99452	293.23	0.99438
293.67	0.99461	293.71	0.99532	293.93	0.99686	293.99	0.99496	293.99	0.99733	293.98	0.99759	293.97	1.00128
294.2	0.98671	294.2	0.99995	294.42	0.99437	294.4	1.00082	294.4	0.99678	294.4	0.99955	294.44	0.99937
294.67	0.99564	294.71	0.99557	294.89	0.99933	294.89	0.99394	294.89	0.99753	294.93	0.99901	294.92	1.00231
295.21	1.00361	295.2	0.99848	295.44	0.99554	295.45	0.99669	295.43	0.99633	295.42	0.99861	295.44	0.99726
295.65	0.99458	295.67	0.99787	295.9	0.994	295.87	0.99765	295.85	0.99246	295.88	0.99927	295.9	0.9996
296.16	0.99668	296.19	0.99934	296.4	0.99465	296.43	0.99602	296.43	0.99777	296.43	0.99989	296.44	0.99907
296.71	0.99118	296.65	0.99297	296.95	0.99684	296.87	0.99733	296.84	0.9984	296.86	0.99599	296.9	0.99713
297.22	0.99809	297.16	0.99845	297.38	0.99476	297.36	0.99629	297.48	0.9984	297.39	1.00331	297.5	0.99956
297.68	0.97993	297.67	0.98302	297.9	0.99468	297.91	0.99355	297.9	0.99843	297.92	1.00473	297.84	1.00009
298.19	0.99004	298.22	1.0003	298.44	1.00093	298.42	1.00025	298.44	0.9962	298.38	0.99882	298.43	1.00063
298.69	1.00019	298.7	0.98741	298.88	0.99964	298.96	0.99831	298.87	0.99579	298.88	0.99851	298.95	0.99646
299.17	0.98691	299.18	1.01125	299.39	0.99751	299.39	1.00025	299.37	1.00041	299.4	1.00095	299.37	0.99936
299.69	0.99111	299.67	1.0038	299.91	0.99904	299.89	0.99932	299.89	0.99908	299.91	1.00192	299.95	1.00069
300.21	0.99374	300.19	0.99694	300.45	0.99684	300.46	0.99391	300.38	0.99978	300.46	1.001	300.4	0.99751
300.7	0.99155	300.65	1.00154	300.9	0.99621	300.86	0.99705	300.97	0.99851	300.89	0.99984	300.89	0.99917
301.21	1.00133	301.18	0.9957	301.4	0.99903	301.43	0.99439	301.41	1.00029	301.4	1.00041	301.38	0.99911
301.68	1.00087	301.66	0.99581	301.95	0.99727	301.91	0.99821	301.94	0.99943	301.95	1.00012	301.94	1.00162
302.21	1.00307	302.16	1.00047	302.4	0.99895	302.36	0.99846	302.38	1.00143	302.4	0.99974	302.36	0.99978
302.66	0.99764	302.69	1.0048	302.9	0.99743	302.99	0.99947	302.88	0.99913	302.9	1.00129	302.91	0.9969
303.2	1.00503	303.16	1.00126	303.41	1.0027	303.42	1.00423	303.41	1.0021	303.4	0.99898	303.31	1.00102
303.72	1.00541	303.73	1.01046	303.95	1.00123	303.94	1.00168	303.87	1.00596	303.87	0.99924	303.92	1.00268
304.15	1.01194	304.18	0.99375	304.39	1.00142	304.4	1.00302	304.48	1.00179	304.41	1.00224	304.36	1.0002
304.69	1.01631	304.7	1.00863	304.88	1.00019	304.91	1.00523	304.91	0.99952	304.91	1.00132	304.89	1.00239
305.15	0.99861	305.18	0.99192	305.38	1.00103	305.41	1.00153	305.43	1.0048	305.45	0.99946	305.37	0.99919
305.73	1.00833	305.68	0.98339	305.97	1.00075	305.95	1.00052	305.89	1.00508	305.9	1.00247	305.9	0.99687
306.18	1.00295	306.19	1.01112	306.42	1.00235	306.39	1.00649	306.4	1.00315	306.4	1.00128	306.4	1.00005
306.7	1.0004	306.65	0.9933	306.92	1.00389	306.93	1.00245	306.91	1.00698	306.91	1.00199	306.9	0.99861
307.18	1.00103	307.22	1.00783	307.45	1.0044	307.51	1.0009	307.39	1.00232	307.44	1.00223	307.4	0.99935
307.72	1.01184	307.67	1.0027	307.91	1.00201	307.9	1.00705	307.97	1.00427	307.9	1.00148	307.9	1.00033
308.19	1.01756	308.21	0.99768	308.35	1.0028	308.39	1.00492	308.41	1.00228	308.4	1.00523	308.42	1.00015
308.69	1.01592	308.65	1.00722	308.91	1.00572	308.9	1.00308	308.92	1.00325	308.89	0.99856	308.89	0.9995
309.15	1.009	309.2	1.00941	309.39	1.00448	309.37	1.00341	309.4	1.00223	309.38	1.0011	309.42	1.00033
310.09	1.01055	309.69	1.00773	309.92	1.00063	309.87	1.00164	309.88	1.00395	309.9	0.99973	309.9	0.99863
310.68	1.00996	310.2	0.99446	310.34	1.00306	310.41	1.00415	310.43	1.00568	310.38	1.00344	310.4	1.00098
311.18	1.00859	310.72	1.00591	310.88	1.00218	310.92	1.00153	310.92	1.0015	310.87	0.99898	310.99	1.00209
311.68	0.99475	311.18	1.00128	311.4	1.00192	311.39	1.00517	311.45	1.00247	311.41	0.99868	311.37	1.00005
312.15	1.00361	311.71	1.00008	311.92	1.00434	311.9	1.00719	311.91	1.00212	311.89	1.00285	311.95	1.00178
312.66	1.01773	312.15	1.00773	312.44	1.00184	312.42	1.00661	312.42	0.99975	312.39	1.00035	312.39	1.00293
313.16	1.01804	312.7	0.99236	312.92	1.00381	312.86	1.00126	312.91	0.99827	312.9	0.99664	312.91	0.99988
313.7	1.00707	313.18	1.00372	313.39	1.00742	313.4	1.00628	313.38	0.99703	313.4	0.99958	313.41	1.00235
314.22	1.00322	313.65	1.00632	313.91	0.9999	313.91	1.00205	313.89	0.99925	313.87	1.00236	313.93	1.00303
314.69	1.00379	314.22	0.99799	314.47	0.99983	314.36	1.01097	314.46	0.99861	314.38	1.00186	314.48	1.00202
315.19	1.01122	314.71	1.00668	314.92	1.00536	314.95	1.00291	314.89	1.00055	314.9	0.99745	314.9	1.00299
315.69	1.02063	315.19	1.00186	315.41	1.00365	315.45	1.00297	315.41	0.99901	315.41	1.00276	315.41	1.00302
316.22	1.01313	315.7	0.99402	315.95	1.00066	315.85	1.005	315.9	0.9993	315.86	0.99821	315.88	0.9994
316.65	0.99679	316.17	1.00489	316.37	1.00189	316.41	0.99886	316.41	0.99915	316.39	0.99792	316.39	0.99926
317.16	1.01099	316.67	0.99895	316.93	0.99907	316.97	1.00374	317	1.00786	316.92	0.99719	316.9	0.99826
317.71	1.01649	317.17	0.99985	317.35	1.0008	317.42	1.00366	317.36	0.99737	317.46	1.00048	317.46	1.00396
318.2	1.00116	317.69	1.00604	317.85	1.00402	317.93	1.00382	317.93	1.00102	317.87	0.99808	317.92	1.00046
318.71	1.01771	318.22	0.99285	318.39	1.00197	318.4	1.00203	318.39	1.00031	318.44	0.998	318.42	0.99885
319.19	1.00043	318.68	1.01481	318.92	0.99981	318.93	0.99922	318.88	1.00276	318.89	0.99634	318.91	1.00383
319.71	0.99917	319.17	1.00227	319.4	1.00308	319.45	0.99915	319.41	1.0012	319.39	0.99747	319.38	1.00292
320.21	0.98326	319.68	1.01906	319.93	1.00186	319.89	0.99683	319.99	1.00085	319.97	0.9968	319.9	1.00542
320.65	0.98409	320.17	1.00768	320.42	1.00112	320.42	1.00531	320.41	1.00351	320.39	0.99874	320.4	1.00396
321.24	0.98446	320.71	1.0002	320.96	1.00384	320.89	1.00152	320.95	0.9969	320.9	0.99842	320.89	1.00083
321.71	0.98947	321.16	0.99653	321.39	1.00265	321.46	0.99748	321.38	0.99941	321.5	0.99695	321.44	1.00004
322.16	0.9748	321.73	0.9959	321.85	1.0065	321.88	0.99555	321.9	1.00315	321.9	0.99908	321.96	0.99909
322.69	0.97625	322.16	1.00356	322.41	1.00503	322.43	1.00253	322.38	1.00161	322.42	0.99745	322.42	0.99922
323.16	0.96731	322.72	1.00907	322.84	1.00177	322.97	0.99643	322.87	1.00029	322.84	1.00133	322.91	1.00012
323.73	0.96973	323.17	1.00645	323.41	1.00275	323.39	0.99814	323.5	0.99602	323.47	0.99678	323.38	0.99998
324.17	0.96376	323.72	1.00278	323.89	1.00337	323.9	0.99261	323.89	0.99872	323.92	1.0012	323.88	0.99712
324.72	0.95441	324.21	1.01027	324.39	1.0026	324.34	0.99491	324.48	0.99494	324.38	0.99886	324.43	0.99996
325.24	0.94095	324.69	1.00368	324.9	1.0033	324.87	0.99153	324.9	0.99744	324.92	1.00255	324.9	0.9981
325.75	0.92208	325.23	1.00643	325.39	1.001	325.48	0.99305	325.42	0.9969	325.38	0.99739	325.38	0.99574
326.28	0.91883	325.68	0.98498	325.93	1.00121	325.89	0.99433	325.88	0.99653	325.88	1.00156	325.87	0.99649
326.65	0.90809	326.18	1.00426	326.45	1.00443	326.45	0.98882	326.46	0.99627	326.44	0.99587	326.4	0.98981
327.15	0.89281	326.7	0.98747	326.88	0.99885	326.91	0.9866	326.97	0.9945	326.88	0.99867	326.86	0.99073
327.7	0.88618	327.19	0.99718	327.42	1.00375	327.38	0.99162	327.39	0.99674	327.36	0.99501	327.45	0.98533
328.15	0.857	327.71	0.99941	327.86	1.00283	327.94	0.99012	327.88	0.99046	327.96	0.993	327.91	0.98522
328.65	0.85033	328.17	0.99593	328.38	1.0023	328.36	0.98452	328.47	0.9911	328.41	0.99309	328.36	0.98274
329.17	0.82711	328.71	1.00258	328.92	1.00174	328.9	0.97726	328.89	0.98233	328.92	0.99269	328.9	0.97903
329.66	0.81365	329.23	0.98926	329.44	0.99797	329.41	0.98396	329.44	0.97785	329.47	0.99437	329.36	0.97201
330.15	0.7832	329.66	1.00271	329.88	0.99438	329.84	0.98049	329.93	0.98026	329.8	0.98939	329.96	0.96764
330.71	0.77518	330.19	0.99126	330.4	0.99935	330.42	0.9723	330.39	0.98134	330.4	0.98875	330.39	0.96383
331.17	0.74618	330.69	0.98854	330.85	0.99611	330.89	0.97521	330.95	0.97711	330.91	0.98724	330.97	0.95563
331.68	0.71277	331.16	0.99876	331.35	0.9933	331.38	0.96529	331.39	0.97315	331.36	0.97986	331.37	0.94616
332.18	0.69156	331.66	0.98641	331.92	0.99668	331.87	0.95888	331.93	0.97244	331.92	0.97897	331.86	0.93526
332.68	0.64592	332.23	0.9965	332.42	0.98961	332.53	0.95681	332.38	0.96422	332.4	0.97654	332.4	0.92635
333.21	0.63767	332.68	0.99504	332.89	0.99449	332.87	0.95274	332.93	0.96457	332.87	0.97304	332.83	0.91408
333.67	0.58097	333.15	1.0052	333.45	0.98928	333.42	0.95115	333.37	0.95816	333.41	0.96857	333.53	0.90582
334.17	0.53262	333.71	0.98903	333.87	0.99333	333.92	0.94802	333.98	0.94957	334	0.95602	333.8	0.88179
334.66	0.49942	334.23	0.99662	334.4	0.98627	334.4	0.94079	334.4	0.94263	334.41	0.95359	334.45	0.8715
335.15	0.47023	334.7	0.99845	334.97	0.98836	334.86	0.93377	334.86	0.9367	334.84	0.94289	334.96	0.84325
335.66	0.4275	335.19	0.9915	335.41	0.98178	335.43	0.9213	335.4	0.92649	335.43	0.93428	335.43	0.82569
336.2	0.3898	335.66	0.99597	335.91	0.9835	335.77	0.90997	335.83	0.91889	335.9	0.92262	335.91	0.80321
336.76	0.33647	336.15	0.98979	336.45	0.98187	336.43	0.89566	336.44	0.91095	336.39	0.91317	336.46	0.77389
337.23	0.32533	336.74	0.99242	336.86	0.98105	336.86	0.88815	336.93	0.89757	336.9	0.89684	337	0.74884
337.69	0.27262	337.2	0.98771	337.39	0.97312	337.37	0.87851	337.4	0.87924	337.37	0.87986	337.32	0.70776
338.18	0.22956	337.7	0.99058	337.88	0.97032	337.92	0.86271	337.87	0.86386	337.9	0.86584	337.91	0.67442
338.71	0.19457	338.19	0.98273	338.34	0.9718	338.36	0.85055	338.36	0.84905	338.42	0.84609	338.37	0.64171
339.15	0.16941	338.69	0.98349	338.86	0.96617	338.89	0.83324	338.91	0.83528	338.85	0.82397	338.88	0.59824
339.67	0.14472	339.16	0.99292	339.42	0.96313	339.44	0.80715	339.43	0.81142	339.39	0.79548	339.36	0.55327
340.2	0.10654	339.67	0.97604	339.86	0.95379	339.92	0.79258	339.96	0.78667	340.07	0.76619	339.96	0.51321
340.72	0.10064	340.15	0.97144	340.43	0.94553	340.36	0.77208	340.4	0.76708	340.45	0.73788	340.38	0.4722
341.2	0.0799	340.67	0.98327	340.89	0.93885	340.92	0.74893	340.84	0.73946	341.03	0.70392	340.92	0.43692
341.68	0.05391	341.23	0.96528	341.4	0.93097	341.4	0.71857	341.42	0.71305	341.41	0.67006	341.4	0.39039
342.18	0.058	341.73	0.97389	341.96	0.92816	341.87	0.69384	341.9	0.68342	341.88	0.64186	341.85	0.34948
342.71	0.03988	342.15	0.97364	342.36	0.92074	342.39	0.67323	342.51	0.64589	342.42	0.60588	342.39	0.30995
343.2	0.03942	342.67	0.96344	342.9	0.91338	342.9	0.63719	342.84	0.6221	342.88	0.56258	342.91	0.27132
343.68	0.01453	343.18	0.95072	343.38	0.89536	343.38	0.6099	343.49	0.58787	343.35	0.52121	343.49	0.23977
344.21	0.02305	343.72	0.94933	343.89	0.88598	343.88	0.57466	343.97	0.5474	343.9	0.49008	343.89	0.21159
344.7	0.00939	344.19	0.9366	344.39	0.87555	344.41	0.54269	344.43	0.51951	344.44	0.4405	344.41	0.17735
345.19	-0.00353	344.69	0.94096	344.91	0.8593	344.9	0.5128	344.85	0.48538	344.93	0.40408	345.02	0.15965
345.69	0.00115	345.21	0.92292	345.4	0.84245	345.45	0.47706	345.37	0.45143	345.43	0.37129	345.38	0.1314
346.19	0.02069	345.71	0.91825	345.94	0.82159	345.93	0.45266	345.92	0.41459	345.91	0.33183	345.9	0.11606
346.7	0.01143	346.66	0.88192	346.44	0.80916	346.46	0.41802	346.44	0.37679	346.42	0.29451	346.46	0.10136
347.22	0.01641	346.73	0.89607	346.85	0.78039	346.84	0.38816	347.04	0.34277	346.88	0.27013	347.03	0.08176
347.65	0.01121	347.21	0.86779	347.52	0.75608	347.48	0.3581	347.32	0.32078	347.39	0.24086	347.41	0.06897
348.19	0.00312	347.66	0.86479	347.91	0.73815	348	0.32563	347.93	0.28979	347.88	0.21661	347.93	0.06241
348.67	0.02275	348.2	0.84216	348.44	0.70487	348.37	0.29821	348.41	0.26059	348.39	0.18639	348.44	0.05541
349.19	0.01664	348.7	0.82373	348.95	0.67459	348.86	0.27676	348.87	0.23917	348.94	0.16311	348.84	0.04493
349.67	0.01029	349.22	0.81143	349.35	0.64933	349.42	0.25322	349.42	0.22338	349.35	0.14759	349.38	0.03812
350.26	0.0083	349.66	0.78483	349.83	0.61798	349.92	0.22505	349.91	0.19455	350.03	0.12273	349.92	0.02988
350.67	0.000220845	350.15	0.76063	350.3	0.58536	350.47	0.20368	350.46	0.17304	350.39	0.11068	350.45	0.03219
351.18	0.02116	350.65	0.74419	350.93	0.55905	350.96	0.18799	350.9	0.15278	350.84	0.10078	350.95	0.02571
351.65	-0.00814	351.21	0.70935	351.42	0.51942	351.52	0.17302	351.37	0.13899	351.35	0.08075	351.44	0.03058
352.21	0.01904	351.67	0.66648	351.96	0.48351	351.91	0.15827	351.89	0.12375	351.88	0.07613	351.92	0.0261
352.69	0.02097	352.16	0.6488	352.46	0.45139	352.38	0.13856	352.43	0.11247	352.42	0.06277	352.48	0.0252
353.19	0.01316	352.65	0.62436	352.9	0.41941	352.93	0.12838	353.04	0.0976	352.85	0.05472	352.81	0.02107
353.67	0.02223	353.15	0.58353	353.38	0.37847	353.53	0.11736	353.42	0.09276	353.38	0.04877	353.32	0.01654
354.15	0.01844	353.75	0.55734	353.87	0.35472	353.87	0.10556	353.9	0.07483	354	0.04193	353.93	0.01491
354.69	0.04376	354.21	0.52248	354.45	0.32353	354.41	0.09336	354.39	0.07692	354.39	0.03909	354.42	0.02075
355.19	0.029	354.68	0.49981	354.9	0.29488	354.79	0.08514	354.84	0.06333	354.87	0.03344	354.99	0.02164
		355.17	0.46867	355.36	0.26881	355.41	0.08264	355.36	0.05767	355.4	0.03109	355.54	0.01175
		355.68	0.42507	355.86	0.24348	355.86	0.07113	355.85	0.04856	355.89	0.02135	355.87	0.01352
		356.16	0.3866	356.41	0.22782	356.42	0.06482	356.37	0.04501	356.43	0.02154	356.41	0.02191
		356.71	0.349	356.92	0.19842	356.92	0.05681	356.91	0.04181	356.98	0.01347	356.92	0.01383
		357.27	0.33941	357.41	0.17839	357.38	0.0487	357.41	0.03264	357.55	0.01933	357.33	0.01099
		357.7	0.29101	357.94	0.15653	357.87	0.04701	357.87	0.03522	357.95	0.01297	357.94	0.01067
		358.18	0.28768	358.41	0.14757	358.41	0.04193	358.42	0.02701	358.44	0.01038	358.42	0.00578
		358.65	0.23984	358.92	0.13172	358.91	0.04256	358.96	0.02356	358.83	0.00662	359.09	0.00843
		359.19	0.24223	359.37	0.12372	359.38	0.02955	359.43	0.01768	359.38	0.00838	359.31	0.00343
		359.71	0.2051	359.87	0.10671	359.91	0.0274	359.88	0.01866	359.91	0.01378	359.94	-0.00104
		360.15	0.19299	360.38	0.10277	360.54	0.02346	360.5	0.02211	360.38	0.00981	360.42	6.16183e-05
		360.7	0.17153	360.87	0.08383	360.89	0.02131	360.81	0.01466	360.86	0.00593
		361.17	0.15286	361.43	0.08075	361.41	0.01701	361.44	0.012	361.41	0.00779
		361.67	0.14249	362.09	0.07097	361.92	0.02105	361.86	0.00609	361.91	0.00775
		362.15	0.11784	362.23	0.06378	362.41	0.01406	362.41	0.011	362.44	0.00355
		362.65	0.11652	362.85	0.06186	362.89	0.01162	362.87	0.00836	362.92	-0.000922272
		363.19	0.09684	363.32	0.0544	363.25	0.00543	363.25	0.00221	363.27	-0.00473
		363.73	0.09242	363.92	0.05022
		364.15	0.08958	364.55	0.04544
		364.68	0.05764	364.79	0.04556
		365.22	0.05988	365.38	0.03004
		365.69	0.05072	365.93	0.02799
		366.21	0.07156	366.43	0.03166
		366.72	0.0353	367.04	0.00769
		367.19	0.02669	367.37	0.01289
		367.69	0.04484	367.9	0.01828
		368.21	0.03988	368.26	-0.00258
		368.66	0.01888
		369.24	0.01842
		369.65	0.01663
		370.18	0.02109
		370.74	0.02055
		371.15	0.01728

## Sheet: Fig 2c) Inset Tm
	Tm		Increments
	[K]
WT	334.47		WT
L1	340		M20L: + 5,53°C
L2	343.698		M20, 24L: +9,28°C
L3	344.651		M20, 24, 41L: +10,18°C
L4	345.09		M20, 24, 41, 48L: +10,62°C
L5	351.645		M20, 24, 41, 48, 77L: +17,18°C
L6	354.53		M20, 24, 41, 48, 77, 101L: +20,06°C

## Sheet: Fig 2d) Kinetic transients
time	L6	L6	L6	L6	L6	L6
	Unfolding 8M Urea	Unfolding 7M Urea	Unfolding 6M Urea	Folding 5M Urea	Folding 5.5M Urea	Folding 6M Urea
[s]	Fluo. (a.u.)	Fluo. (a.u.)	Fluo. (a.u.)	Fluo. (a.u.)	Fluo. (a.u.)	Fluo. (a.u.)
0.053	0.99367	1	1	0	0	0.00913
0.054	1	0.9929	0.97038	0.0437	0.03004	0
0.055	0.9756	0.97607	0.97482	0.08188	0.03272	0.01746
0.056	0.95804	0.9578	0.96686	0.12395	0.05288	0.02202
0.057	0.93244	0.95609	0.95723	0.11909	0.06446	0.04017
0.058	0.92224	0.93762	0.9476	0.16337	0.07956	0.02827
0.059	0.90296	0.93538	0.94128	0.2012	0.10996	0.05989
0.06	0.90039	0.93611	0.93682	0.25227	0.11328	0.07958
0.061	0.88571	0.92704	0.92929	0.24645	0.14848	0.05268
0.062	0.85036	0.87938	0.91108	0.28536	0.14402	0.09611
0.063	0.85413	0.89098	0.93241	0.32236	0.15957	0.11516
0.064	0.85157	0.88928	0.90329	0.31449	0.16262	0.10434
0.065	0.82407	0.87083	0.90202	0.32527	0.16443	0.06168
0.066	0.8282	0.88168	0.90926	0.37788	0.19209	0.13564
0.067	0.81851	0.87776	0.90895	0.39484	0.20033	0.12607
0.068	0.77982	0.845	0.85871	0.41054	0.20358	0.15479
0.069	0.79159	0.84786	0.88155	0.42475	0.22749	0.14312
0.07	0.78995	0.85931	0.88756	0.46334	0.24763	0.14635
0.071	0.76113	0.82864	0.87565	0.50813	0.27226	0.17987
0.072	0.76699	0.82427	0.86968	0.47941	0.26374	0.14434
0.073	0.73973	0.80732	0.84262	0.50053	0.29442	0.13784
0.074	0.74782	0.79793	0.86648	0.50663	0.27776	0.16223
0.075	0.73585	0.78637	0.84208	0.5424	0.29956	0.20809
0.076	0.70402	0.77171	0.80763	0.52817	0.29572	0.16921
0.077	0.69222	0.7745	0.81189	0.57151	0.31768	0.18581
0.078	0.70476	0.77468	0.84233	0.58166	0.33868	0.19136
0.079	0.67429	0.76476	0.80062	0.56694	0.32727	0.21637
0.08	0.68691	0.77155	0.80771	0.59137	0.32547	0.2042
0.081	0.67238	0.74952	0.79987	0.57958	0.33857	0.17135
0.082	0.66244	0.75366	0.80116	0.61668	0.36518	0.23269
0.083	0.63291	0.72705	0.78103	0.61839	0.36825	0.22229
0.084	0.63902	0.72681	0.80367	0.63768	0.40023	0.24347
0.085	0.6344	0.73577	0.77466	0.64489	0.39337	0.24343
0.086	0.63243	0.72967	0.77125	0.67122	0.40107	0.27868
0.087	0.62339	0.72429	0.77365	0.6432	0.40086	0.23526
0.088	0.59885	0.6908	0.76089	0.67034	0.41261	0.25423
0.089	0.60737	0.69241	0.75882	0.68832	0.41457	0.25939
0.09	0.58624	0.67262	0.73646	0.72667	0.45437	0.2736
0.091	0.58273	0.6825	0.76715	0.68268	0.42734	0.22878
0.092	0.5697	0.67182	0.74579	0.71899	0.44469	0.26615
0.093	0.58086	0.67616	0.73821	0.69505	0.43634	0.27095
0.094	0.55829	0.67849	0.743	0.71079	0.44757	0.29181
0.095	0.54532	0.66348	0.72644	0.71796	0.45035	0.26581
0.096	0.54737	0.66685	0.71744	0.72431	0.46218	0.27593
0.097	0.53273	0.65243	0.71962	0.71069	0.4676	0.30786
0.098	0.53869	0.65791	0.72537	0.74267	0.47317	0.29656
0.099	0.50927	0.62399	0.68747	0.75277	0.4905	0.30897
0.1	0.5246	0.63936	0.6992	0.71531	0.47607	0.28285
0.101	0.50862	0.61776	0.68372	0.73958	0.50096	0.31539
0.102	0.49431	0.62396	0.69033	0.75991	0.50279	0.35882
0.103	0.48772	0.6063	0.67669	0.77319	0.53241	0.33786
0.104	0.48499	0.60983	0.66785	0.78545	0.52749	0.35742
0.105	0.47515	0.60699	0.67074	0.78206	0.50805	0.33842
0.106	0.47876	0.60593	0.67268	0.79689	0.53586	0.35341
0.107	0.46727	0.57327	0.66855	0.79458	0.55095	0.35686
0.108	0.47326	0.59037	0.65926	0.81225	0.54159	0.38925
0.109	0.4474	0.58005	0.66024	0.80151	0.54752	0.34178
0.11	0.46647	0.5746	0.66103	0.78527	0.54502	0.35361
0.111	0.453	0.56663	0.64897	0.79451	0.55896	0.39789
0.112	0.44186	0.5679	0.64893	0.80242	0.5773	0.38503
0.113	0.43361	0.58179	0.63357	0.82507	0.57919	0.40037
0.114	0.42424	0.56225	0.65096	0.80861	0.57863	0.36622
0.115	0.43132	0.55912	0.63223	0.80249	0.57614	0.36431
0.116	0.41448	0.5474	0.61936	0.8228	0.58544	0.41409
0.117	0.419	0.55189	0.62135	0.81465	0.58674	0.36451
0.118	0.40855	0.53672	0.62077	0.84508	0.60271	0.40747
0.119	0.40977	0.53189	0.61725	0.83762	0.62042	0.4322
0.12	0.39614	0.53573	0.61566	0.82257	0.61605	0.38825
0.121	0.38098	0.51817	0.60247	0.82254	0.60491	0.39068
0.122	0.37142	0.51254	0.59436	0.80942	0.60627	0.42236
0.123	0.38333	0.51422	0.60386	0.85137	0.63467	0.41172
0.124	0.37012	0.50657	0.58355	0.86106	0.62751	0.43414
0.125	0.37922	0.49406	0.58733	0.83133	0.64655	0.38544
0.126	0.37281	0.50536	0.60105	0.82826	0.63758	0.41061
0.127	0.36878	0.49501	0.56759	0.88729	0.64849	0.43945
0.128	0.35855	0.50067	0.57021	0.8592	0.64187	0.46058
0.129	0.34012	0.47123	0.56886	0.84077	0.64499	0.42158
0.13	0.34174	0.47956	0.56148	0.85412	0.65564	0.44711
0.131	0.35394	0.4973	0.58006	0.8419	0.65987	0.45642
0.132	0.3385	0.48499	0.56856	0.84568	0.65343	0.45094
0.133	0.34848	0.47735	0.55544	0.84682	0.67251	0.43296
0.134	0.33637	0.46986	0.55636	0.8747	0.66491	0.4556
0.135	0.31754	0.45601	0.53856	0.85595	0.66093	0.46998
0.136	0.31628	0.46642	0.54364	0.88373	0.69056	0.50036
0.137	0.32502	0.45313	0.5505	0.84479	0.68042	0.46984
0.138	0.31432	0.46404	0.52776	0.8843	0.68649	0.4957
0.139	0.30086	0.43697	0.5197	0.88278	0.69709	0.4728
0.14	0.30429	0.43026	0.5314	0.87521	0.68462	0.48813
0.141	0.31851	0.4474	0.52618	0.85995	0.70428	0.49885
0.142	0.31344	0.43437	0.51034	0.87198	0.71279	0.49565
0.143	0.2916	0.43018	0.50886	0.86593	0.72201	0.49586
0.144	0.2999	0.43729	0.51793	0.87672	0.70266	0.46796
0.145	0.29197	0.44037	0.52296	0.86956	0.71194	0.50612
0.146	0.28701	0.41387	0.52293	0.86887	0.71189	0.50572
0.147	0.29756	0.42378	0.49877	0.88928	0.7196	0.51053
0.148	0.26985	0.42179	0.50218	0.92165	0.76853	0.56397
0.149	0.27006	0.40897	0.49556	0.87624	0.72635	0.54664
0.15	0.26136	0.40571	0.4879	0.90273	0.74078	0.53655
0.151	0.27411	0.41667	0.48396	0.86936	0.7252	0.50712
0.152	0.26233	0.39453	0.48703	0.8909	0.72698	0.53189
0.153	0.25856	0.389	0.47237	0.89264	0.74051	0.53285
0.154	0.26542	0.39605	0.49207	0.84042	0.73091	0.53698
0.155	0.24101	0.3806	0.45744	0.87278	0.73214	0.52087
0.156	0.25329	0.38447	0.47326	0.88051	0.73626	0.52731
0.157	0.25518	0.4086	0.49054	0.8884	0.75428	0.55636
0.158	0.25382	0.37961	0.47495	0.89255	0.74122	0.54232
0.159	0.24264	0.37752	0.45352	0.87197	0.76161	0.5719
0.16	0.24707	0.37915	0.45602	0.88113	0.76091	0.54839
0.161	0.24327	0.37857	0.4563	0.88441	0.74482	0.56775
0.162	0.23506	0.37023	0.45703	0.88688	0.75416	0.52447
0.163	0.23252	0.36171	0.44581	0.86218	0.74273	0.53903
0.164	0.23682	0.36307	0.4525	0.91731	0.77929	0.599
0.165	0.21605	0.35453	0.44289	0.93214	0.79292	0.5609
0.166	0.23391	0.35547	0.44101	0.86667	0.75598	0.55107
0.167	0.22541	0.36066	0.44156	0.90039	0.7928	0.56621
0.168	0.21915	0.35097	0.43374	0.92113	0.77446	0.59898
0.169	0.21439	0.33833	0.4259	0.88544	0.77877	0.55376
0.17	0.21423	0.36087	0.43657	0.88015	0.78493	0.57705
0.171	0.22495	0.34808	0.42209	0.86079	0.78836	0.55826
0.172	0.21448	0.33003	0.42579	0.91376	0.78741	0.57089
0.173	0.20618	0.32796	0.40819	0.86779	0.78918	0.56536
0.174	0.19784	0.34332	0.40773	0.90996	0.80327	0.59901
0.175	0.19762	0.33804	0.41342	0.92468	0.81165	0.62036
0.176	0.20438	0.34654	0.40822	0.90677	0.80779	0.61872
0.177	0.19277	0.33846	0.4075	0.89256	0.77731	0.59164
0.178	0.19936	0.31773	0.40045	0.90749	0.79745	0.58974
0.179	0.18563	0.32331	0.40021	0.88897	0.78498	0.60552
0.18	0.19636	0.31614	0.39166	0.88844	0.80002	0.59826
0.181	0.19343	0.31641	0.40459	0.91775	0.8088	0.6007
0.182	0.18541	0.31447	0.3908	0.92717	0.8073	0.63596
0.183	0.17982	0.3039	0.3981	0.92829	0.82036	0.62597
0.184	0.17785	0.31718	0.3894	0.87755	0.79237	0.59594
0.185	0.17836	0.31884	0.39961	0.90581	0.81079	0.61756
0.186	0.18878	0.32359	0.39439	0.90495	0.81937	0.62774
0.187	0.17451	0.28982	0.37349	0.92118	0.83003	0.62978
0.188	0.16815	0.30343	0.3794	0.92213	0.82293	0.60899
0.189	0.16106	0.30593	0.37677	0.90339	0.79899	0.61851
0.19	0.15589	0.28352	0.37471	0.89604	0.80069	0.62394
0.191	0.16517	0.2896	0.36465	0.91934	0.81306	0.62524
0.192	0.15116	0.2808	0.36664	0.89629	0.82394	0.66375
0.193	0.15752	0.28144	0.36602	0.9148	0.80666	0.64412
0.194	0.16759	0.29282	0.36687	0.89516	0.80522	0.62214
0.195	0.17389	0.2837	0.35032	0.93477	0.85373	0.65459
0.196	0.1634	0.28585	0.36784	0.9049	0.84033	0.66299
0.197	0.14511	0.28295	0.35284	0.91841	0.84434	0.64077
0.198	0.14703	0.29342	0.36002	0.9233	0.83112	0.65077
0.199	0.17423	0.27743	0.35451	0.91253	0.82076	0.64884
0.2	0.15088	0.25976	0.33789	0.92176	0.83884	0.66336
0.201	0.14691	0.27219	0.33735	0.9249	0.84574	0.69595
0.202	0.14325	0.26866	0.35881	0.92289	0.84139	0.65355
0.203	0.15275	0.27972	0.35357	0.93485	0.87318	0.6798
0.204	0.13931	0.25976	0.34639	0.9315	0.85381	0.69723
0.205	0.14932	0.28076	0.35674	0.93388	0.86295	0.68305
0.206	0.14736	0.26652	0.34551	0.90256	0.85135	0.65739
0.207	0.1283	0.24864	0.3419	0.89829	0.84621	0.67965
0.208	0.13041	0.25976	0.33319	0.93901	0.86158	0.70226
0.209	0.14328	0.27864	0.35336	0.89425	0.81946	0.67652
0.21	0.1429	0.25172	0.34983	0.9142	0.85222	0.68252
0.211	0.12209	0.26002	0.33413	0.89328	0.81241	0.66103
0.212	0.14735	0.25879	0.32311	0.92191	0.86899	0.67546
0.213	0.14475	0.24788	0.31471	0.90427	0.87259	0.6653
0.214	0.13994	0.25428	0.32449	0.90267	0.83142	0.67964
0.215	0.11247	0.23671	0.31164	0.91466	0.86423	0.67219
0.216	0.12721	0.23946	0.3133	0.90611	0.85174	0.70973
0.217	0.1284	0.24482	0.31701	0.90056	0.86099	0.68897
0.218	0.12008	0.237	0.31365	0.94	0.87115	0.73328
0.219	0.12282	0.23149	0.31246	0.88864	0.83549	0.68536
0.22	0.13097	0.25147	0.32017	0.92293	0.8789	0.66958
0.221	0.11754	0.22663	0.30284	0.93404	0.87101	0.75923
0.222	0.109	0.22535	0.3004	0.91681	0.877	0.73089
0.223	0.10975	0.23946	0.30891	0.93431	0.89095	0.69208
0.224	0.12042	0.24043	0.30307	0.93019	0.88833	0.75055
0.225	0.12239	0.23159	0.30727	0.91984	0.86847	0.68358
0.226	0.1214	0.2279	0.29622	0.90064	0.86809	0.69124
0.227	0.10465	0.2171	0.29188	0.9152	0.86183	0.71787
0.228	0.11974	0.22475	0.28449	0.92752	0.86716	0.70585
0.229	0.10686	0.21198	0.29235	0.9338	0.8831	0.72967
0.23	0.12312	0.22811	0.30106	0.92312	0.86016	0.7113
0.231	0.12164	0.23138	0.29213	0.94873	0.86403	0.73605
0.232	0.12386	0.2247	0.2898	0.92464	0.8613	0.73941
0.233	0.09825	0.21053	0.29664	0.90485	0.86067	0.69448
0.234	0.09752	0.2102	0.28011	0.9244	0.89776	0.74813
0.235	0.11402	0.22384	0.28563	0.94076	0.87077	0.72682
0.236	0.11089	0.21643	0.26858	0.93967	0.88347	0.72713
0.237	0.09689	0.20355	0.26668	0.91877	0.84656	0.71933
0.238	0.09552	0.19495	0.28178	0.87811	0.84272	0.66894
0.239	0.11089	0.20111	0.28528	0.92114	0.84911	0.6881
0.24	0.10716	0.20319	0.26415	0.90538	0.87886	0.75077
0.241	0.1074	0.20246	0.26606	0.91856	0.87945	0.72506
0.242	0.09056	0.19204	0.2758	0.93291	0.89597	0.71854
0.243	0.09318	0.19495	0.26544	0.9245	0.87005	0.76163
0.244	0.08906	0.18873	0.25106	0.90098	0.87808	0.72093
0.245	0.0861	0.19445	0.25088	0.91637	0.88962	0.73223
0.246	0.11442	0.19502	0.26835	0.92269	0.86826	0.72447
0.247	0.09485	0.19545	0.26422	0.9365	0.90408	0.7583
0.248	0.09135	0.19306	0.26731	0.91006	0.89209	0.74004
0.249	0.10256	0.19468	0.26649	0.89584	0.85939	0.70458
0.25	0.0899	0.18443	0.24955	0.89847	0.87	0.72485
0.251	0.08982	0.19397	0.25264	0.90484	0.86829	0.78282
0.252	0.08564	0.18574	0.25566	0.91506	0.89205	0.73526
0.253	0.09092	0.19	0.25364	0.93484	0.89612	0.7616
0.254	0.08227	0.17441	0.24387	0.94621	0.90764	0.75013
0.255	0.08157	0.18282	0.24031	0.90784	0.89018	0.75666
0.256	0.09697	0.19358	0.2437	0.90259	0.90126	0.70926
0.257	0.08819	0.18394	0.23944	0.92616	0.88869	0.73825
0.258	0.08284	0.18171	0.24412	0.88058	0.87022	0.73818
0.259	0.08915	0.18093	0.24152	0.94357	0.86417	0.77528
0.26	0.07467	0.17305	0.22088	0.90458	0.88957	0.74227
0.261	0.09838	0.17389	0.22062	0.90632	0.89667	0.76484
0.262	0.06931	0.16879	0.23031	0.92899	0.89126	0.77812
0.263	0.09318	0.16389	0.23547	0.90593	0.89434	0.75343
0.264	0.08637	0.16796	0.24248	0.94158	0.90154	0.77166
0.265	0.08133	0.17498	0.2347	0.91163	0.85501	0.71948
0.266	0.0815	0.16611	0.22987	0.94506	0.89632	0.797
0.267	0.08236	0.17152	0.23937	0.9288	0.90208	0.78371
0.268	0.07126	0.16439	0.22836	0.95697	0.909	0.80801
0.269	0.06432	0.16222	0.23026	0.90634	0.87666	0.73628
0.27	0.09718	0.17026	0.22822	0.89576	0.88	0.77797
0.271	0.04931	0.16803	0.22174	0.9597	0.91721	0.798
0.272	0.07238	0.15539	0.21109	0.9272	0.88014	0.76986
0.273	0.07709	0.15761	0.21475	0.93984	0.8842	0.75631
0.274	0.05851	0.15586	0.20481	0.91065	0.90451	0.76848
0.275	0.07274	0.1456	0.21792	0.93025	0.90892	0.79043
0.276	0.06945	0.15871	0.21699	0.93598	0.89798	0.7909
0.277	0.0676	0.15396	0.22211	0.91977	0.91727	0.78791
0.278	0.08152	0.16733	0.2112	0.91698	0.88949	0.80253
0.279	0.0699	0.14181	0.20863	0.91301	0.8803	0.77606
0.28	0.06583	0.14961	0.20024	0.92773	0.92207	0.80939
0.281	0.07345	0.15851	0.20511	0.88775	0.88776	0.78086
0.282	0.06627	0.14723	0.20055	0.91955	0.90578	0.81044
0.283	0.07546	0.1581	0.21404	0.92817	0.89699	0.78352
0.284	0.06056	0.15016	0.18981	0.9187	0.8914	0.7643
0.285	0.06228	0.14488	0.18593	0.93402	0.92872	0.77643
0.286	0.06604	0.15986	0.2001	0.88262	0.89182	0.76307
0.287	0.06292	0.14819	0.19822	0.90947	0.89593	0.7579
0.288	0.05218	0.14258	0.20211	0.94936	0.8989	0.83338
0.289	0.05889	0.13956	0.20688	0.93122	0.92073	0.82808
0.29	0.06396	0.14446	0.19773	0.92296	0.92343	0.82679
0.291	0.07406	0.14694	0.20433	0.935	0.92027	0.81328
0.292	0.06396	0.14257	0.21572	0.9252	0.9252	0.80506
0.293	0.07566	0.13912	0.19215	0.9519	0.91329	0.78417
0.294	0.07448	0.14351	0.19683	0.93307	0.91527	0.82273
0.295	0.0693	0.1382	0.19597	0.94624	0.92346	0.83001
0.296	0.08127	0.13389	0.19259	0.91362	0.91528	0.82585
0.297	0.05785	0.13672	0.20002	0.93816	0.92435	0.7883
0.298	0.06121	0.13941	0.18225	0.93553	0.93291	0.81147
0.299	0.05872	0.13492	0.18956	0.93161	0.89818	0.80373
0.3	0.05844	0.13252	0.18641	0.93786	0.91356	0.80328
0.301	0.0688	0.13396	0.19467	0.91614	0.88673	0.76187
0.302	0.05444	0.13233	0.18145	0.90441	0.90236	0.8131
0.303	0.06223	0.12954	0.18689	0.95145	0.92732	0.81179
0.304	0.05221	0.13612	0.17612	0.93182	0.91075	0.81952
0.305	0.05564	0.15256	0.18741	0.8922	0.88606	0.78103
0.306	0.07426	0.13262	0.18743	0.93359	0.91382	0.79845
0.307	0.07709	0.13459	0.19406	0.915	0.90056	0.8261
0.308	0.0594	0.13214	0.1701	0.94792	0.92246	0.79212
0.309	0.05651	0.12722	0.19533	0.95448	0.93798	0.84059
0.31	0.05447	0.12366	0.18593	0.92577	0.90299	0.82083
0.311	0.05714	0.13324	0.17926	0.9139	0.92031	0.79083
0.312	0.06499	0.13651	0.18041	0.89764	0.90949	0.81047
0.313	0.0519	0.11462	0.16653	0.92864	0.90086	0.81385
0.314	0.06239	0.12148	0.16974	0.92979	0.9201	0.82074
0.315	0.06481	0.12424	0.17529	0.93422	0.91444	0.81836
0.316	0.05308	0.11607	0.17347	0.93115	0.89551	0.79947
0.317	0.05256	0.12188	0.15754	0.93867	0.9463	0.82672
0.318	0.06403	0.11945	0.17254	0.89971	0.90254	0.79538
0.319	0.04825	0.12675	0.16443	0.94719	0.91803	0.79568
0.32	0.04813	0.12487	0.1629	0.94259	0.92583	0.80618
0.321	0.05138	0.12365	0.17913	0.93045	0.90807	0.86666
0.322	0.05761	0.12868	0.16745	0.93593	0.92675	0.8294
0.323	0.06709	0.11544	0.17704	0.92118	0.92407	0.80703
0.324	0.03976	0.11016	0.15481	0.93414	0.91649	0.81512
0.325	0.04579	0.10854	0.14138	0.91923	0.93493	0.83661
0.326	0.03922	0.11153	0.16465	0.94995	0.95128	0.83582
0.327	0.05464	0.12364	0.17285	0.93704	0.90953	0.83834
0.328	0.04203	0.11375	0.1762	0.9233	0.91872	0.82758
0.329	0.07612	0.124	0.18351	0.92477	0.92418	0.83602
0.33	0.06106	0.10479	0.16139	0.94518	0.91969	0.82316
0.331	0.04964	0.09832	0.14878	0.90013	0.90533	0.84102
0.332	0.06274	0.12019	0.17212	0.91967	0.90594	0.80853
0.333	0.04223	0.11822	0.15526	0.95977	0.94087	0.85788
0.334	0.0419	0.11014	0.15793	0.91134	0.92538	0.81765
0.335	0.03774	0.10441	0.14525	0.96118	0.91757	0.83684
0.336	0.06278	0.10981	0.16762	0.93374	0.93477	0.86385
0.337	0.04946	0.10396	0.14768	0.93528	0.92083	0.82405
0.338	0.04404	0.10422	0.15523	0.93552	0.91618	0.84038
0.339	0.06306	0.11562	0.15812	0.90162	0.90467	0.8254
0.34	0.04804	0.11899	0.16609	0.925	0.90879	0.83198
0.341	0.04788	0.0997	0.15226	0.90107	0.9022	0.80164
0.342	0.04738	0.08923	0.15126	0.94657	0.92411	0.84576
0.343	0.04265	0.10625	0.14993	0.94788	0.92978	0.87961
0.344	0.04415	0.10327	0.14483	0.94122	0.94222	0.84778
0.345	0.0588	0.11058	0.15372	0.93799	0.9458	0.84738
0.346	0.04801	0.09671	0.1338	0.93226	0.94158	0.83905
0.347	0.05169	0.11858	0.16837	0.90182	0.88624	0.84233
0.348	0.03336	0.10353	0.14124	0.9262	0.92813	0.82808
0.349	0.04325	0.10064	0.15866	0.9456	0.93415	0.85693
0.35	0.0476	0.09682	0.13712	0.89549	0.91655	0.81418
0.351	0.05454	0.10135	0.1392	0.93399	0.92856	0.82837
0.352	0.03248	0.09943	0.14362	0.96649	0.94531	0.8458
0.353	0.03166	0.09847	0.13191	0.9284	0.91117	0.81288
0.354	0.04687	0.09987	0.14357	0.93872	0.92827	0.85254
0.355	0.04928	0.09994	0.14562	0.94822	0.94164	0.88008
0.356	0.04164	0.09824	0.13349	0.91855	0.92656	0.88186
0.357	0.04481	0.10432	0.15619	0.93499	0.92977	0.83578
0.358	0.05031	0.09919	0.15857	0.93937	0.9338	0.86714
0.359	0.0436	0.09412	0.13201	0.93768	0.92202	0.84405
0.36	0.05144	0.09232	0.13507	0.93902	0.93802	0.89723
0.361	0.04561	0.10146	0.13224	0.92765	0.9413	0.86503
0.362	0.04327	0.09534	0.14357	0.9681	0.93998	0.86786
0.363	0.04372	0.0838	0.13078	0.91499	0.93379	0.86726
0.364	0.03824	0.08667	0.11286	0.94907	0.92732	0.84235
0.365	0.03866	0.09442	0.12579	0.93805	0.93744	0.84914
0.366	0.03614	0.0906	0.12738	0.91203	0.90118	0.84122
0.367	0.03641	0.09578	0.12593	0.91045	0.92695	0.84248
0.368	0.04383	0.09168	0.11938	0.94167	0.93811	0.86048
0.369	0.04121	0.08072	0.12932	0.92372	0.94548	0.87485
0.37	0.04716	0.107	0.13215	0.93722	0.91643	0.86457
0.371	0.03522	0.0959	0.12465	0.93604	0.92014	0.86433
0.372	0.03213	0.0894	0.12849	0.93774	0.9278	0.83438
0.373	0.03771	0.09762	0.12148	0.91624	0.91466	0.83596
0.374	0.03937	0.09549	0.1269	0.91619	0.94657	0.87124
0.375	0.02761	0.09089	0.12234	0.95591	0.93141	0.87749
0.376	0.02633	0.09177	0.12831	0.93378	0.93599	0.87732
0.377	0.0383	0.09607	0.11953	0.95266	0.92715	0.86953
0.378	0.03397	0.08696	0.1237	0.94323	0.92135	0.86555
0.379	0.03545	0.07108	0.11981	0.95279	0.91232	0.8562
0.38	0.04251	0.08288	0.11358	0.94908	0.93453	0.88639
0.381	0.04241	0.08373	0.11863	0.95016	0.9375	0.87677
0.382	0.04238	0.08622	0.11761	0.96303	0.95521	0.91007
0.383	0.03246	0.07599	0.13708	0.95561	0.9352	0.8075
0.384	0.04164	0.08995	0.12163	0.89951	0.91889	0.84067
0.385	0.04884	0.08948	0.13402	0.96977	0.97372	0.87815
0.386	0.03331	0.08784	0.11874	0.92316	0.93281	0.85293
0.387	0.02466	0.07853	0.13335	0.92068	0.93016	0.84227
0.388	0.03907	0.08187	0.12235	0.91168	0.92462	0.87788
0.389	0.02892	0.08415	0.11812	0.92032	0.93694	0.85309
0.39	0.03665	0.08584	0.11994	0.9164	0.90309	0.82223
0.391	0.03257	0.08435	0.1217	0.91188	0.90879	0.85921
0.392	0.03753	0.08344	0.11841	0.93423	0.94553	0.9213
0.393	0.01711	0.0796	0.11813	0.92993	0.95451	0.88566
0.394	0.03281	0.08744	0.12407	0.95117	0.92791	0.92019
0.395	0.03734	0.07215	0.10936	0.93907	0.9361	0.86556
0.396	0.03954	0.08156	0.10463	0.9148	0.93579	0.88497
0.397	0.0293	0.08381	0.11155	0.93828	0.95118	0.86935
0.398	0.04035	0.0823	0.12681	0.90136	0.89682	0.83087
0.399	0.02256	0.08218	0.0961	0.93909	0.93079	0.8701
0.4	0.02886	0.06979	0.09073	0.89861	0.89226	0.81195
0.401	0.0315	0.08021	0.10925	0.91381	0.91685	0.85119
0.402	0.04633	0.08666	0.11405	0.96465	0.96545	0.863
0.403	0.03516	0.07658	0.11622	0.93008	0.92282	0.85499
0.404	0.03669	0.08468	0.12679	0.93779	0.93817	0.8628
0.405	0.02226	0.07277	0.10627	0.92516	0.92964	0.84779
0.406	0.02382	0.07305	0.09243	0.90621	0.92988	0.8706
0.407	0.03155	0.08056	0.11489	0.90605	0.92152	0.83412
0.408	0.03113	0.07491	0.11198	0.91715	0.91721	0.85558
0.409	0.03654	0.07164	0.10877	0.936	0.91901	0.84969
0.41	0.03398	0.06849	0.12419	0.93134	0.90116	0.87805
0.411	0.03883	0.07433	0.10827	0.90957	0.93177	0.87924
0.412	0.05097	0.081	0.11415	0.93072	0.92873	0.85609
0.413	0.04172	0.07995	0.09525	0.91006	0.92814	0.84064
0.414	0.03348	0.07419	0.09776	0.92467	0.91636	0.87273
0.415	0.035	0.07498	0.10399	0.92599	0.93015	0.86174
0.416	0.03195	0.07275	0.08656	0.93673	0.93385	0.88691
0.417	0.0258	0.07364	0.1138	0.90148	0.8976	0.8547
0.418	0.03429	0.07074	0.0969	0.95355	0.9446	0.90906
0.419	0.02182	0.06783	0.09669	0.94981	0.94791	0.86786
0.42	0.04419	0.08118	0.10804	0.93445	0.96881	0.90371
0.421	0.0228	0.06979	0.08627	0.93289	0.91619	0.88455
0.422	0.04018	0.07971	0.09286	0.92041	0.94507	0.88254
0.423	0.02835	0.06373	0.10073	0.90136	0.91517	0.8765
0.424	0.03876	0.07599	0.10632	0.92061	0.91862	0.86189
0.425	0.02369	0.06785	0.11252	0.93283	0.91203	0.87062
0.426	0.03553	0.07216	0.0962	0.95423	0.96486	0.88227
0.427	0.04588	0.07005	0.10039	0.95429	0.93771	0.88234
0.428	0.02717	0.08	0.1016	0.96663	0.96394	0.94098
0.429	0.01474	0.05618	0.08378	0.91605	0.9556	0.90516
0.43	0.02558	0.05833	0.08514	0.91311	0.92793	0.86711
0.431	0.02815	0.06766	0.09353	0.8761	0.91356	0.85609
0.432	0.02453	0.07192	0.09404	0.92163	0.92353	0.87647
0.433	0.03004	0.07558	0.08924	0.9248	0.9255	0.86304
0.434	0.03493	0.07091	0.09418	0.95217	0.93964	0.88642
0.435	0.03263	0.06171	0.09404	0.95038	0.94872	0.91265
0.436	0.02277	0.06229	0.0935	0.93735	0.959	0.89865
0.437	0.02428	0.05881	0.10148	0.90401	0.9191	0.88262
0.438	0.02964	0.06057	0.08609	0.93016	0.95454	0.8965
0.439	0.03006	0.06338	0.08245	0.91773	0.91631	0.88836
0.44	0.02663	0.07251	0.09184	0.9029	0.90721	0.87453
0.441	0.03099	0.05916	0.08954	0.98273	0.9587	0.91519
0.442	0.01167	0.06439	0.09721	0.94229	0.94706	0.90657
0.443	0.02577	0.06648	0.0982	0.93199	0.93119	0.87661
0.444	0.03247	0.0602	0.08699	0.95431	0.93172	0.89769
0.445	0.02845	0.07286	0.10132	0.92277	0.92685	0.87542
0.446	0.03786	0.06141	0.08327	0.92719	0.92569	0.89218
0.447	0.02438	0.05955	0.08592	0.93115	0.93299	0.90152
0.448	0.03042	0.06706	0.08675	0.90665	0.92477	0.87011
0.449	0.03366	0.06326	0.08707	0.93287	0.93416	0.85897
0.45	0.02963	0.06234	0.08904	0.96378	0.95703	0.90231
0.451	0.02779	0.06857	0.09584	0.94143	0.92786	0.88834
0.452	0.03124	0.06554	0.08699	0.92469	0.95822	0.93685
0.453	0.02298	0.06197	0.07841	0.91609	0.94458	0.91498
0.454	0.03527	0.06664	0.10046	0.94329	0.95361	0.89914
0.455	0.01664	0.05541	0.09088	0.93144	0.92992	0.91185
0.456	0.0236	0.05651	0.08106	0.91869	0.91409	0.85146
0.457	0.01912	0.05819	0.07878	0.95812	0.95054	0.92877
0.458	0.03607	0.06422	0.09646	0.94172	0.93297	0.87582
0.459	0.02109	0.06539	0.06333	0.94041	0.94541	0.8723
0.46	0.02598	0.0632	0.08126	0.93711	0.95157	0.91842
0.461	0.02733	0.06601	0.07502	0.93054	0.93839	0.91975
0.462	0.01392	0.05144	0.07476	0.94487	0.95716	0.92082
0.463	0.01939	0.05619	0.07343	0.96528	0.96928	0.91439
0.464	0.01921	0.04528	0.06921	0.94078	0.93759	0.88643
0.465	0.01742	0.06981	0.08012	0.93459	0.93112	0.90247
0.466	0.02551	0.06456	0.07696	0.89718	0.92146	0.85337
0.467	0.02473	0.05578	0.06701	0.9397	0.93515	0.89985
0.468	0.02545	0.06155	0.0733	0.94045	0.94274	0.9047
0.469	0.01912	0.05562	0.08006	0.93137	0.94098	0.89962
0.47	0.01275	0.05229	0.08114	0.94059	0.9455	0.88014
0.471	0.01868	0.05772	0.07248	0.94858	0.96727	0.91771
0.472	0.01512	0.0664	0.08286	0.94825	0.94507	0.92963
0.473	0.01244	0.05082	0.07498	0.94368	0.95282	0.91332
0.474	0.01815	0.05533	0.07229	0.92008	0.91199	0.91032
0.475	0.01891	0.06208	0.07617	0.95174	0.96212	0.91522
0.476	0.01851	0.05829	0.07463	0.91031	0.93962	0.88476
0.477	0.02138	0.0601	0.07659	0.9396	0.93449	0.86232
0.478	0.03381	0.05593	0.0755	0.95135	0.94164	0.90894
0.479	0.02667	0.04984	0.07883	0.94365	0.93098	0.91522
0.48	0.02872	0.0589	0.09304	0.92512	0.93948	0.88596
0.481	0.0301	0.05649	0.09121	0.92658	0.93326	0.89959
0.482	0.00831	0.05939	0.077	0.93196	0.93398	0.87491
0.483	0.02944	0.05107	0.07225	0.95678	0.96031	0.9109
0.484	0.03127	0.06503	0.0729	0.95571	0.96436	0.89986
0.485	0.02318	0.05631	0.06562	0.91374	0.92164	0.86222
0.486	0.00786	0.05442	0.07038	0.95161	0.95351	0.93976
0.487	0.04086	0.06202	0.08734	0.92137	0.93447	0.92755
0.488	0.02874	0.06554	0.07503	0.91537	0.93459	0.86498
0.489	0.02125	0.05087	0.08645	0.91781	0.94346	0.90177
0.49	0.01851	0.05845	0.07215	0.94044	0.94694	0.88498
0.491	0.00864	0.06142	0.06596	0.93167	0.94901	0.90033
0.492	0.02175	0.05302	0.05802	0.93164	0.94929	0.89912
0.493	0.01818	0.0507	0.06531	0.94658	0.93716	0.89601
0.494	0.02203	0.05839	0.07895	0.96737	0.94007	0.93
0.495	0.02316	0.05397	0.07521	0.93617	0.94182	0.90587
0.496	0.02754	0.04181	0.06794	0.93868	0.92687	0.89313
0.497	0.03594	0.07306	0.07144	0.92522	0.96162	0.89577
0.498	0.02146	0.04957	0.06492	0.93518	0.93704	0.88718
0.499	0.02522	0.04445	0.06006	0.92433	0.90573	0.88075
0.5	0.0156	0.04743	0.06961	0.93607	0.94302	0.8826
0.501	0.01958	0.05757	0.0815	0.94124	0.95002	0.91574
0.502	0.01989	0.05905	0.06861	0.90232	0.92027	0.891
0.503	0.0184	0.04625	0.07616	0.93659	0.92378	0.93316
0.504	0.02134	0.04313	0.0677	0.9446	0.95241	0.90348
0.505	0.03321	0.04317	0.07892	0.93137	0.95148	0.89218
0.506	0.02479	0.04543	0.07089	0.931	0.93358	0.91594
0.507	0.01805	0.05443	0.07215	0.97189	0.97625	0.95324
0.508	0.0102	0.05452	0.06781	0.90577	0.91446	0.89172
0.509	0.0259	0.04456	0.06808	0.89308	0.88958	0.85812
0.51	0.03744	0.06447	0.08773	0.95289	0.93891	0.91613
0.511	0.02067	0.04155	0.06562	0.91595	0.94618	0.91006
0.512	0.01955	0.04911	0.05765	0.90624	0.91541	0.86788
0.513	0.01197	0.04691	0.05366	0.92841	0.9281	0.91298
0.514	0.03323	0.05496	0.07492	0.96332	0.96293	0.92582
0.515	0.02591	0.0532	0.06491	0.95009	0.95028	0.93461
0.516	0.03746	0.05601	0.07837	0.90532	0.91972	0.87008
0.517	0.02675	0.04976	0.08365	0.94369	0.93476	0.89888
0.518	0.03655	0.05606	0.07213	0.95154	0.96352	0.92922
0.519	0.02013	0.04185	0.07115	0.94049	0.94832	0.90202
0.52	0.04038	0.05656	0.06917	0.88923	0.90601	0.89551
0.521	0.00918	0.05252	0.06745	0.90948	0.92251	0.87289
0.522	0.02714	0.05298	0.07389	0.94292	0.94482	0.92207
0.523	0.02478	0.0488	0.07277	0.92632	0.91634	0.91797
0.524	0.02108	0.04615	0.06347	0.90723	0.93759	0.84776
0.525	0.01584	0.04925	0.05882	0.91992	0.94066	0.89481
0.526	0.01888	0.04527	0.06848	0.94342	0.9383	0.92332
0.527	0.01884	0.04738	0.0493	0.93444	0.93629	0.90198
0.528	0.02542	0.04045	0.06611	0.92047	0.90096	0.88626
0.529	0.03767	0.0546	0.06834	0.94006	0.94538	0.91373
0.53	0.02055	0.05069	0.0682	0.92148	0.93797	0.89385
0.531	0.02751	0.05243	0.05762	0.92487	0.95466	0.92613
0.532	0.01817	0.04969	0.0599	0.94488	0.9397	0.8984
0.533	0.02591	0.04709	0.06559	0.92946	0.90388	0.87719
0.534	0.02346	0.04949	0.06686	0.92712	0.92227	0.92669
0.535	0.02757	0.05392	0.06563	0.928	0.96274	0.91506
0.536	0.02263	0.05055	0.05463	0.92992	0.9286	0.89362
0.537	0.02056	0.04249	0.06804	0.929	0.94806	0.91543
0.538	0.0267	0.04838	0.05015	0.94513	0.94159	0.91958
0.539	0.02321	0.04616	0.05671	0.96854	0.95815	0.96638
0.54	0.02135	0.04087	0.05701	0.9288	0.93609	0.92397
0.541	0.01347	0.03561	0.05586	0.95073	0.94553	0.91959
0.542	0.02034	0.05677	0.0636	0.92029	0.95373	0.89792
0.543	0.02474	0.04133	0.05386	0.95292	0.94426	0.9255
0.544	0.01624	0.03372	0.05065	0.9543	0.94578	0.94659
0.545	0.03234	0.04617	0.07161	0.89423	0.90944	0.88958
0.546	0.02187	0.05236	0.0662	0.93282	0.96673	0.93202
0.547	0.01082	0.04339	0.05634	0.94582	0.93959	0.9231
0.548	0.01401	0.03603	0.0674	0.94955	0.93484	0.91473
0.549	0.01501	0.0398	0.06276	0.91733	0.90914	0.89123
0.55	0.0311	0.04538	0.05623	0.92027	0.90616	0.91271
0.551	0.02759	0.02635	0.04981	0.91893	0.94537	0.91172
0.552	0.02281	0.04734	0.06319	0.93806	0.95425	0.91777
0.553	0.00627	0.04972	0.0668	0.93811	0.93947	0.92002
0.554	0.02221	0.04786	0.05757	0.92496	0.92362	0.89362
0.555	0.0249	0.03452	0.06359	0.94904	0.94834	0.91831
0.556	0.02716	0.05275	0.05906	0.94154	0.93978	0.90944
0.557	0.01603	0.03043	0.03941	0.93239	0.96044	0.91955
0.558	0.0239	0.05017	0.05795	0.91193	0.93918	0.89409
0.559	0.0176	0.04998	0.06376	0.92454	0.93329	0.86285
0.56	0.02364	0.05278	0.05834	0.94449	0.95799	0.94459
0.561	0.01323	0.05228	0.06469	0.93564	0.93056	0.90963
0.562	0.0234	0.04175	0.04663	0.93923	0.93145	0.93991
0.563	0.02617	0.03002	0.04892	0.956	0.95787	0.93548
0.564	0.01543	0.03977	0.05492	0.93974	0.95683	0.91714
0.565	0.02164	0.04711	0.05997	0.9443	0.93809	0.89649
0.566	0.01367	0.04202	0.04608	0.93411	0.93128	0.92773
0.567	0.01407	0.03854	0.05695	0.92325	0.92877	0.9106
0.568	0.02242	0.03173	0.05599	0.9315	0.93468	0.90079
0.569	0.02179	0.05086	0.0708	0.94435	0.92989	0.89791
0.57	0.02403	0.04967	0.04838	0.95154	0.94969	0.90853
0.571	0.02355	0.04395	0.05411	0.9081	0.94196	0.90961
0.572	0.02975	0.05309	0.06887	0.95481	0.95247	0.91326
0.573	0.01996	0.03406	0.05319	0.92231	0.91739	0.88719
0.574	0.01738	0.04171	0.04543	0.91595	0.94457	0.90459
0.575	0.0181	0.03905	0.04465	0.93487	0.93822	0.89936
0.576	0.03017	0.03683	0.05962	0.90611	0.90696	0.87296
0.577	0.02537	0.0415	0.06059	0.93731	0.94976	0.92001
0.578	0.0102	0.04089	0.05557	0.94462	0.93439	0.92361
0.579	0.02187	0.04431	0.05293	0.92776	0.92223	0.90389
0.58	0.00985	0.04128	0.05717	0.92927	0.94711	0.91981
0.581	0.02998	0.0519	0.054	0.94925	0.95959	0.91713
0.582	0.02457	0.04551	0.06283	0.91521	0.9232	0.88814
0.583	0.0299	0.04043	0.05867	0.91046	0.92941	0.89648
0.584	0.02856	0.036	0.03997	0.92098	0.94804	0.89243
0.585	0.01211	0.03845	0.05068	0.91565	0.92985	0.88194
0.586	0.01561	0.0351	0.04298	0.95818	0.95556	0.9415
0.587	0.01985	0.03459	0.05386	0.94214	0.94525	0.95216
0.588	0.02086	0.03787	0.05733	0.89908	0.93157	0.90077
0.589	0.02137	0.03618	0.0509	0.95601	0.95221	0.93934
0.59	0.02585	0.0353	0.07262	0.93564	0.95477	0.87425
0.591	0.02154	0.05998	0.05384	0.96107	0.96246	0.95139
0.592	0.02353	0.03894	0.05818	0.90252	0.90011	0.89838
0.593	0.02971	0.0465	0.06003	0.93649	0.92734	0.9425
0.594	0.02383	0.03326	0.0427	0.92913	0.94669	0.96133
0.595	0.02193	0.04675	0.03379	0.92396	0.94648	0.90555
0.596	0.0304	0.04438	0.05955	0.92769	0.95071	0.93419
0.597	0.01141	0.03977	0.05108	0.95715	0.9489	0.91569
0.598	0.02927	0.04562	0.04926	0.93607	0.94769	0.91875
0.599	0.01617	0.03669	0.04268	0.95855	0.98468	0.91045
0.6	0.02391	0.04815	0.04925	0.94733	0.95833	0.95112
0.601	0.01887	0.04222	0.03711	0.936	0.94984	0.94934
0.602	0.01688	0.03754	0.05149	0.94494	0.94982	0.91958
0.603	0.02025	0.04813	0.04572	0.93456	0.93638	0.91422
0.604	0.01698	0.02836	0.03613	0.95544	0.97175	0.94539
0.605	0.01421	0.03705	0.0479	0.94078	0.94446	0.92777
0.606	0.03675	0.04985	0.0539	0.95195	0.96134	0.94692
0.607	0.02133	0.03946	0.0516	0.93882	0.95795	0.94723
0.608	0.01595	0.04151	0.04722	0.94428	0.95927	0.92871
0.609	0.00845	0.03569	0.04487	0.95814	0.94095	0.90726
0.61	0.00828	0.0408	0.04575	0.9167	0.93643	0.93761
0.611	0.02012	0.02576	0.03777	0.93666	0.9385	0.9221
0.612	0.02858	0.04041	0.0433	0.94487	0.9151	0.92922
0.613	0.03456	0.03876	0.03932	0.94576	0.9379	0.9113
0.614	0.01599	0.03302	0.0493	0.9457	0.9238	0.9197
0.615	0.02152	0.03468	0.04973	0.97175	0.97393	0.92878
0.616	0.02391	0.03429	0.03533	0.91536	0.95886	0.9003
0.617	0.01774	0.03703	0.03033	0.94512	0.96015	0.93784
0.618	0.02397	0.05616	0.05267	0.91829	0.92822	0.9067
0.619	0.0119	0.02813	0.04684	0.93537	0.96394	0.92257
0.62	0.04185	0.0444	0.04625	0.95078	0.96713	0.91283
0.621	0.02981	0.03963	0.04807	0.93431	0.94371	0.92956
0.622	0.02222	0.03238	0.03385	0.92396	0.93219	0.88815
0.623	0.02641	0.03011	0.03543	0.93173	0.94398	0.88932
0.624	0.01613	0.0354	0.04233	0.93529	0.93554	0.90912
0.625	0.0265	0.04461	0.05612	0.95979	0.9581	0.903
0.626	0.01922	0.03726	0.03811	0.96531	0.94401	0.93425
0.627	0.02484	0.03631	0.04021	0.93975	0.94311	0.93892
0.628	0.01289	0.03546	0.05724	0.92054	0.93309	0.89956
0.629	0.01991	0.03284	0.0498	0.94316	0.93676	0.89027
0.63	0.0248	0.04061	0.05679	0.91711	0.93789	0.89362
0.631	0.02524	0.04367	0.05348	0.92608	0.94431	0.91742
0.632	0.02424	0.03262	0.04116	0.93799	0.93882	0.88837
0.633	0.02371	0.03769	0.03888	0.92955	0.93803	0.93212
0.634	0.00728	0.02674	0.03122	0.93593	0.94474	0.92025
0.635	0.03243	0.03983	0.04219	0.93242	0.94617	0.93071
0.636	0.01543	0.03695	0.04064	0.92984	0.94094	0.92901
0.637	0.03376	0.04209	0.04443	0.91192	0.9187	0.91406
0.638	0.01347	0.02764	0.04317	0.96548	0.96456	0.95409
0.639	0.01288	0.01811	0.04525	0.94702	0.94209	0.92825
0.64	0.01872	0.03539	0.04206	0.93147	0.95474	0.90269
0.641	0.0211	0.0324	0.04375	0.97069	0.95926	0.91966
0.642	0.01148	0.02422	0.03375	0.93713	0.96285	0.92675
0.643	0.02546	0.0382	0.05425	0.92342	0.93775	0.90842
0.644	0.03373	0.0446	0.04669	0.93848	0.96034	0.94705
0.645	0.01746	0.04476	0.0519	0.95204	0.95215	0.94078
0.646	0.02788	0.03076	0.02601	0.94231	0.96302	0.94189
0.647	0.03423	0.03705	0.039	0.94513	0.95335	0.91133
0.648	0.02766	0.04186	0.03871	0.92801	0.91694	0.89409
0.649	0.01859	0.03829	0.02708	0.94968	0.96794	0.94633
0.65	0.03252	0.03516	0.05485	0.95397	0.95089	0.95224
0.651	0.02399	0.03398	0.03995	0.93726	0.95487	0.93952
0.652	0.0198	0.0381	0.04199	0.9323	0.93439	0.94192
0.653	0.01942	0.03604	0.05016	0.93002	0.94215	0.93794
0.654	0.0171	0.04233	0.04207	0.91644	0.93543	0.92292
0.655	0.02693	0.03773	0.04568	0.94585	0.94439	0.90939
0.656	0.03076	0.03887	0.04038	0.94563	0.96911	0.9651
0.657	0.02301	0.02083	0.03075	0.92693	0.9432	0.89076
0.658	0.02738	0.03176	0.04013	0.9314	0.95615	0.90535
0.659	0.01539	0.02855	0.04134	0.89937	0.92315	0.88103
0.66	0.0358	0.03766	0.03658	0.93403	0.93109	0.92513
0.661	0.01183	0.02943	0.04293	0.93228	0.96212	0.93782
0.662	0.0052	0.02165	0.03165	0.95844	0.95531	0.94598
0.663	0.03782	0.03363	0.03835	0.92041	0.92884	0.90744
0.664	0.02435	0.02911	0.03826	0.93021	0.95131	0.9606
0.665	0.02567	0.03797	0.05404	0.9086	0.93658	0.87556
0.666	0.01485	0.04839	0.04485	0.93721	0.94025	0.93187
0.667	0.02771	0.04009	0.03785	0.92989	0.9548	0.95548
0.668	0.03327	0.03549	0.02815	0.9183	0.90222	0.90672
0.669	0.02341	0.02607	0.02411	0.96802	0.97438	0.98986
0.67	0.01962	0.03223	0.04212	0.946	0.94657	0.9274
0.671	0.03505	0.03993	0.04439	0.91674	0.95095	0.92509
0.672	0.02193	0.03206	0.04078	0.91948	0.94038	0.92841
0.673	0.02696	0.03091	0.03834	0.93707	0.93974	0.92231
0.674	0.02763	0.0335	0.02725	0.97418	0.9774	0.9771
0.675	0.01781	0.0337	0.03533	0.94733	0.96357	0.96449
0.676	0.01343	0.03467	0.03987	0.96207	0.9622	0.94312
0.677	0.022	0.02624	0.03859	0.94123	0.94195	0.92038
0.678	0.02986	0.03026	0.02248	1	0.93823	0.96246
0.679	0.02705	0.03162	0.03227	0.97613	0.96596	0.96088
0.68	0.0178	0.04073	0.03357	0.95578	0.94646	0.9487
0.681	0.02258	0.03434	0.03266	0.94851	0.96146	0.97914
0.682	0.01246	0.03266	0.03759	0.93604	0.94018	0.94684
0.683	0.02381	0.035	0.02822	0.94498	0.96758	0.92135
0.684	0.03474	0.04327	0.04144	0.95313	0.94303	0.94829
0.685	0.03586	0.03306	0.02601	0.93704	0.9384	0.89195
0.686	0.01365	0.0171	0.02965	0.9691	0.98151	0.96863
0.687	0.01286	0.01933	0.03419	0.8994	0.94895	0.90289
0.688	0.03241	0.04011	0.04724	0.93815	0.91985	0.93967
0.689	0.01685	0.02337	0.02115	0.95044	0.96606	0.95087
0.69	0.02117	0.02664	0.04152	0.94092	0.94467	0.92275
0.691	0.02339	0.03044	0.04108	0.95436	0.9622	0.93615
0.692	0.02389	0.02679	0.05163	0.93401	0.94296	0.91052
0.693	0.0148	0.03406	0.02877	0.94633	0.9645	0.94615
0.694	0.0172	0.02175	0.03355	0.93818	0.95551	0.93591
0.695	0.01425	0.03029	0.02738	0.95565	0.95712	0.95418
0.696	0.03183	0.02587	0.0369	0.97295	0.97432	0.92918
0.697	0.0178	0.02139	0.03254	0.95849	0.95082	0.91763
0.698	0.03484	0.03813	0.03434	0.96622	0.96099	0.96787
0.699	0.02959	0.03204	0.0303	0.93991	0.96441	0.92713
0.7	0.02606	0.03488	0.02819	0.89518	0.94108	0.93171
0.701	0.01841	0.03035	0.03797	0.95448	0.96999	0.92852
0.702	0.01967	0.02311	0.03266	0.92976	0.96329	0.94556
0.703	0.01529	0.02972	0.03375	0.92789	0.93488	0.89053
0.704	0.02238	0.03444	0.0374	0.93272	0.96153	0.95793
0.705	0.00749	0.0267	0.03866	0.94075	0.93414	0.93473
0.706	0.02209	0.03274	0.04153	0.93336	0.95725	0.93567
0.707	0.02481	0.02644	0.03167	0.92348	0.97403	0.93329
0.708	0.01681	0.02327	0.02727	0.94047	0.96735	0.94904
0.709	0.01533	0.03106	0.03052	0.93483	0.93922	0.92627
0.71	0.02637	0.03505	0.03267	0.95601	0.94724	0.93771
0.711	0.02087	0.03074	0.03475	0.972	0.98022	0.97612
0.712	0.02718	0.02752	0.03419	0.98003	0.97518	0.95332
0.713	0.02641	0.03132	0.0236	0.94717	0.9508	0.93405
0.714	0.01818	0.02224	0.01691	0.90938	0.94679	0.9282
0.715	0.01886	0.01132	0.02234	0.95735	0.95917	0.94747
0.716	0.01144	0.01241	0.01523	0.91575	0.94765	0.90934
0.717	0.02106	0.02871	0.0247	0.95417	0.94937	0.95212
0.718	0.02462	0.03052	0.03848	0.93981	0.9516	0.94475
0.719	0.02401	0.0299	0.03504	0.91149	0.9218	0.90744
0.72	0.01236	0.03255	0.03679	0.94449	0.93594	0.91756
0.721	0.02667	0.03253	0.05094	0.9419	0.98301	0.96632
0.722	0.02489	0.02951	0.03208	0.96372	0.96224	0.97199
0.723	0.02026	0.02257	0.04284	0.95289	0.96112	0.95358
0.724	0.02724	0.03751	0.02951	0.94768	0.946	0.94034
0.725	0.03856	0.0402	0.03001	0.95994	0.95883	0.95387
0.726	0.02641	0.03186	0.01741	0.95557	0.97314	0.94341
0.727	0.01495	0.02185	0.02596	0.93065	0.9542	0.90176
0.728	0.0131	0.02537	0.02869	0.92301	0.92455	0.93222
0.729	0.01233	0.02999	0.02755	0.96468	0.97929	0.94551
0.73	0.01145	0.0209	0.01592	0.93164	0.96666	0.94653
0.731	0.01337	0.02126	0.02926	0.94116	0.98569	0.92734
0.732	0.02825	0.01745	0.02484	0.95622	0.96461	0.94537
0.733	0.0139	0.02969	0.03583	0.97633	0.98517	0.97168
0.734	0.03719	0.0205	0.01729	0.94135	0.93658	0.92399
0.735	0.03253	0.03557	0.03716	0.9169	0.94217	0.89978
0.736	0.01608	0.03212	0.01532	0.93653	0.94654	0.93833
0.737	0.00665	0.02093	0.02019	0.93766	0.95279	0.93037
0.738	0.03254	0.02638	0.03452	0.94167	0.96718	0.94947
0.739	0.01282	0.02842	0.03484	0.94736	0.95625	0.9507
0.74	0.02264	0.02972	0.03368	0.94718	0.95737	0.93597
0.741	0.01137	0.02242	0.02255	0.91807	0.92532	0.90571
0.742	0.02537	0.03074	0.02883	0.93709	0.96109	0.91846
0.743	0.0278	0.03325	0.03908	0.96379	0.96099	0.9697
0.744	0.03181	0.0402	0.03543	0.97008	0.97779	0.98347
0.745	0.02463	0.02827	0.02826	0.92279	0.95302	0.89481
0.746	0.02528	0.03081	0.02383	0.96788	0.98629	0.94434
0.747	0.02428	0.03668	0.03132	0.92806	0.9615	0.93772
0.748	0.02835	0.03101	0.01953	0.93818	0.94609	0.92491
0.749	0.02382	0.02902	0.02594	0.94261	0.94686	0.98064
0.75	0.02465	0.03233	0.02629	0.94998	0.94736	0.96734
0.751	0.0198	0.0241	0.02854	0.91852	0.96755	0.918
0.752	0.03191	0.0279	0.03685	0.91335	0.98342	0.9249
0.753	0.03047	0.02506	0.01341	0.92159	0.9572	0.95606
0.754	0.02958	0.04511	0.04461	0.94344	0.97158	0.9422
0.755	0.02034	0.02199	0.03294	0.94839	0.96053	0.92934
0.756	0.01936	0.02653	0.03323	0.94912	0.94797	0.96912
0.757	0.01871	0.03091	0.02874	0.92473	0.93652	0.90621
0.758	0.02275	0.01617	0.00784	0.94683	0.94447	0.91247
0.759	0.03753	0.02645	0.03195	0.95814	0.93604	0.95935
0.76	0.02563	0.02846	0.03348	0.96679	0.96041	0.96243
0.761	0.03005	0.03811	0.04035	0.90714	0.93007	0.89552
0.762	0.00658	0.01857	0.00709	0.97087	0.98639	0.95967
0.763	0.0102	0.02972	0.02862	0.92731	0.94369	0.92862
0.764	0.02898	0.02977	0.02863	0.95032	0.97456	0.94541
0.765	0.0139	0.02809	0.01814	0.93634	0.97	0.94777
0.766	0.01534	0.02663	0.03013	0.92823	0.94117	0.92178
0.767	0.02029	0.02554	0.02437	0.93169	0.96523	0.93183
0.768	0.01376	0.02047	0.01952	0.92578	0.94706	0.95449
0.769	0.03129	0.02582	0.02037	0.93596	0.96429	0.95056
0.77	0.03243	0.01973	0.03805	0.94594	0.96195	0.99769
0.771	0.00538	0.01534	0.00229	0.94194	0.96114	0.95902
0.772	0.02665	0.02946	0.03853	0.9565	0.97017	0.97022
0.773	0.02386	0.02022	0.02669	0.93634	0.95744	0.93079
0.774	0.01042	0.0355	0.03983	0.95235	0.96688	0.96246
0.775	0.01616	0.01725	0.00678	0.95348	0.95428	0.98231
0.776	0.01324	0.02841	0.03492	0.91752	0.92866	0.9184
0.777	0.01764	0.03243	0.01314	0.9429	0.9807	0.96223
0.778	0.01782	0.01714	0.01892	0.90156	0.92931	0.94185
0.779	0.01993	0.02702	0.03636	0.95188	0.95145	0.94437
0.78	0.01076	0.01568	0.03023	0.94166	0.94913	0.94394
0.781	0.00942	0.01622	0.01458	0.97051	0.96648	0.93335
0.782	0.01792	0.02252	0.02535	0.97689	0.95871	0.97092
0.783	0.02402	0.0159	0.02524	0.94041	0.98239	0.97447
0.784	0.01891	0.02656	0.02178	0.94433	0.9611	0.94514
0.785	0.02888	0.02207	0.0254	0.93752	0.95424	0.94375
0.786	0.02329	0.02167	0.02777	0.94935	0.98189	0.96439
0.787	0.0313	0.03005	0.0333	0.94796	0.96178	0.9687
0.788	0.01092	0.02658	0.01649	0.9375	0.95263	0.95863
0.789	0.01062	0.02748	0.02173	0.92985	0.96466	0.95297
0.79	0.02257	0.01233	0.02231	0.96502	0.9873	0.9817
0.791	0.01395	0.0187	0.02088	0.93832	0.94999	0.94387
0.792	0.02402	0.02598	0.02566	0.95259	0.97489	0.93918
0.793	0.0306	0.02033	0.02029	0.94052	0.97012	0.94192
0.794	0.02303	0.02359	0.02705	0.95065	0.96438	0.94968
0.795	0.01316	0.01305	0.02028	0.91995	0.94855	0.91882
0.796	0.02324	0.01901	0.0163	0.92716	0.96121	0.96572
0.797	0.01699	0.02009	0.01141	0.92994	0.94783	0.95339
0.798	0.01412	0.02502	0.0356	0.91947	0.96297	0.94195
0.799	0.02993	0.02385	0.02077	0.93856	0.93664	0.92461
0.8	0.01754	0.02892	0.02617	0.93413	0.95316	0.98088
0.801	0.01022	0.03345	0.02928	0.94811	0.94289	0.95686
0.802	0.01989	0.02389	0.01776	0.94326	0.96031	0.94652
0.803	0.02574	0.01782	0.01235	0.95985	0.98015	0.97836
0.804	0.03466	0.02758	0.03426	0.93892	0.95359	0.96603
0.805	0.02616	0.02031	0.02204	0.96335	0.96816	0.9968
0.806	0.01874	0.02168	0.02467	0.93656	0.96414	0.95204
0.807	0.01715	0.02353	0.01929	0.92724	0.93737	0.92773
0.808	0.01713	0.02731	0.02812	0.93183	0.94876	0.92633
0.809	0.01716	0.0225	0.02056	0.94603	0.94529	0.92128
0.81	0.02618	0.02649	0.02756	0.94575	0.97921	0.96701
0.811	0.02217	0.018	0.01661	0.91948	0.94868	0.93937
0.812	0.02708	0.02703	0.02068	0.94349	0.99185	0.96934
0.813	0.01723	0.02675	0.02797	0.93006	0.94864	0.94792
0.814	0.03487	0.02669	0.03954	0.94583	0.96872	0.91708
0.815	0.03255	0.02454	0.02579	0.91012	0.93861	0.92783
0.816	0.02019	0.02713	0.03125	0.90837	0.91261	0.8691
0.817	0.01943	0.0243	0.02362	0.92534	0.95948	0.9217
0.818	0.02269	0.03822	0.03078	0.94548	0.95092	0.95779
0.819	0.01812	0.02347	0.01732	0.93575	0.95234	0.92364
0.82	0.02458	0.02202	0.01971	0.93936	0.95145	0.93735
0.821	0.01343	0.02954	0.028	0.95578	0.97448	0.96729
0.822	0.0288	0.02741	0.03488	0.96748	0.96113	0.96122
0.823	0.03273	0.03549	0.0333	0.93255	0.9623	0.97192
0.824	0.0239	0.02147	0.01883	0.95952	0.98348	0.9473
0.825	0.01881	0.02287	0.02647	0.92032	0.95706	0.90169
0.826	0.01273	0.02459	0.01193	0.94439	0.96556	0.96386
0.827	0.0213	0.02522	0.01871	0.9425	0.97972	0.93859
0.828	0.02308	0.02063	0.00415	0.95501	0.95175	0.98249
0.829	0.02475	0.02014	0.01871	0.92177	0.96946	0.93331
0.83	0.01162	0.0179	0.02265	0.95727	0.95781	0.94253
0.831	0.02982	0.01934	0.02174	0.93409	0.95031	0.92174
0.832	0.01403	0.02763	0.01424	0.93826	0.93971	0.96
0.833	0.02251	0.02266	0.02267	0.92516	0.98285	0.94781
0.834	0.032	0.03553	0.03006	0.93357	0.97542	0.97679
0.835	0.02934	0.02611	0.03732	0.9644	0.97668	0.96922
0.836	0.0285	0.03021	0.03081	0.95688	0.96299	0.95242
0.837	0.01485	0.02096	0.03109	0.95933	0.9745	0.98604
0.838	0.01689	0.01637	0.01409	0.93859	0.94449	0.91609
0.839	0.03395	0.01761	0.03511	0.92814	0.95422	0.93039
0.84	0.01685	0.0202	0.02894	0.9477	0.94609	0.9353
0.841	0.00543	0.02071	0.02529	0.96485	0.99038	0.96043
0.842	0.02352	0.02629	0.02393	0.92612	0.94815	0.98305
0.843	0.02386	0.02136	0.02281	0.96111	0.98468	0.97745
0.844	0.02762	0.02861	0.01433	0.93341	0.95329	0.95012
0.845	0.02499	0.02029	0.02378	0.95404	0.97179	0.96889
0.846	0.02576	0.02437	0.01755	0.92155	0.97017	0.95805
0.847	0.02269	0.0128	0.03077	0.95406	0.9959	0.94936
0.848	0.01787	0.01624	0.02114	0.93802	0.96118	0.93548
0.849	0.0228	0.01879	0.01896	0.94657	0.96872	0.94701
0.85	0.01147	0.00766	0.01556	0.94576	0.98314	0.95535
0.851	0.01423	0.0208	0.01814	0.9178	0.94961	0.93076
0.852	0.01416	0.02953	0.01975	0.93138	0.96459	0.94817
0.853	0.01936	0.01107	0.00357	0.94276	0.96792	0.95853
0.854	0.0281	0.0234	0.02305	0.97344	0.95518	0.95589
0.855	0.01739	0.02094	0.01276	0.92723	0.94549	0.92404
0.856	0.00986	0.00812	0.01052	0.94634	0.96926	0.94249
0.857	0.03174	0.02399	0.01133	0.93864	0.96091	0.94055
0.858	0.01524	0.02106	0.02244	0.9235	0.94617	0.93627
0.859	0.01572	0.02298	0.01917	0.94208	0.95559	0.95616
0.86	0.01726	0.019	0.02227	0.94006	0.96409	0.95146
0.861	0.00939	0.01609	0.02849	0.92391	0.94472	0.94473
0.862	0.02599	0.02589	0.02616	0.93583	0.96132	0.96938
0.863	0.02763	0.01976	0.01906	0.91453	0.9702	0.94609
0.864	0.02743	0.02103	0.02243	0.90089	0.9372	0.90809
0.865	0.01835	0.02362	0.0372	0.93723	0.95194	0.94535
0.866	0.01134	0.01605	0.00192	0.98803	0.96713	0.96778
0.867	0.00339	0.01957	0.03507	0.93461	0.95075	0.91525
0.868	0.02221	0.02351	0.02315	0.93084	0.91751	0.91548
0.869	0.01547	0.01936	0.01972	0.94639	0.96539	0.98648
0.87	0.00898	0.01984	0.02325	0.93814	0.97987	0.93887
0.871	0.0286	0.02068	0.02363	0.93928	0.95081	0.94512
0.872	0.01538	0.01578	0.01875	0.93829	0.96287	0.91148
0.873	0.01491	0.01571	0.01913	0.93794	0.96733	0.92291
0.874	0.02884	0.02828	0.03092	0.95284	0.95037	0.95717
0.875	0.02075	0.01416	0.02769	0.92436	0.97094	0.92646
0.876	0.02134	0.02205	0.01278	0.94085	0.97569	0.95342
0.877	0.01205	0.02485	0.02104	0.96221	0.99149	0.98484
0.878	0.00965	0.02312	0.01606	0.9355	0.95878	0.93189
0.879	0.01015	0.02333	0.01138	0.94006	0.9658	0.95241
0.88	0.01039	0.01571	0.02503	0.93062	0.97228	0.95871
0.881	0.02247	0.0169	0.02249	0.93703	0.96902	0.90317
0.882	0.02045	0.02502	0.01925	0.94901	0.95098	0.95003
0.883	0.01681	0.01614	0.0152	0.92005	0.93843	0.96333
0.884	0.01224	0.0196	0.018	0.93004	0.96811	0.92432
0.885	0.02001	0.02637	0.02589	0.96982	0.98715	0.97801
0.886	0.01377	0.0247	0.01837	0.9258	0.93388	0.96179
0.887	0.02076	0.01985	0.02275	0.95246	0.95902	0.95331
0.888	0.01061	0.02392	0.01054	0.96169	0.97488	0.9739
0.889	0.035	0.01794	0.02306	0.93397	0.97919	0.97006
0.89	0.00836	0.01514	0.02263	0.94342	0.93184	0.95989
0.891	0.02522	0.02133	0.01241	0.95713	0.95318	0.95248
0.892	0.02963	0.02608	0.03655	0.94568	0.99157	0.98956
0.893	0.01823	0.02205	0.01174	0.94229	0.95482	0.97886
0.894	0.03196	0.01182	0.01462	0.93486	0.95695	0.94924
0.895	0	0.01453	0.00676	0.93566	0.93334	0.92293
0.896	0.02432	0.01286	0.0282	0.95776	0.96129	0.97942
0.897	0.00468	0.02721	0.0192	0.93347	0.96847	0.95803
0.898	0.01911	0.02112	0.01513	0.94417	0.96309	0.94354
0.899	0.01897	0.02913	0.02043	0.94315	0.96287	0.96851
0.9	0.02563	0.01729	0.01893	0.92399	0.94391	0.91452
0.901	0.00344	0.02192	0.01966	0.9521	0.9921	0.97955
0.902	0.02086	0.01656	0.01049	0.98487	0.97596	0.97578
0.903	0.0112	0.0217	0.01669	0.94884	0.9511	0.96787
0.904	0.02514	0.01589	0.02325	0.94756	0.99385	0.97229
0.905	0.03764	0.02035	0.01364	0.95214	0.97198	0.99098
0.906	0.02403	0.0279	0.03412	0.95594	0.95626	0.98988
0.907	0.02944	0.03231	0.02193	0.96456	0.97647	0.96666
0.908	0.01164	0.02077	0.01787	0.93137	0.95091	0.90146
0.909	0.00524	0.01958	0.01581	0.94464	0.96133	0.9443
0.91	0.02776	0.0143	0.01661	0.94409	0.9454	0.9361
0.911	0.01531	0.02065	0.02209	0.92593	0.95892	0.96738
0.912	0.02011	0.02924	0.02938	0.92853	0.95735	0.91838
0.913	0.01591	0.02336	0.0139	0.9492	0.96718	0.94824
0.914	0.02281	0.02027	0.0092	0.93944	0.95344	0.95608
0.915	0.03307	0.0228	0.03212	0.93599	0.95459	0.96382
0.916	0.02244	0.03327	0.00585	0.93765	0.95469	0.94395
0.917	0.02922	0.03445	0.02999	0.94216	0.96278	0.96301
0.918	0.00785	0.00855	0.01092	0.91163	0.95493	0.93042
0.919	0.03074	0.01129	0.0146	0.95601	0.97849	0.95367
0.92	0.01537	0.02272	0.02585	0.95303	0.97103	0.96725
0.921	0.02212	0.02019	0.01743	0.95563	0.97952	0.94527
0.922	0.02265	0.01723	0.02471	0.96055	0.98276	0.95839
0.923	0.01651	0.01489	0.01852	0.94177	0.9669	0.95945
0.924	0.01624	0.02473	0.02275	0.92751	0.94715	0.93436
0.925	0.02656	0.02972	0.02699	0.94861	0.97587	0.96914
0.926	0.01864	0.00951	0.00602	0.94835	0.97877	0.98894
0.927	0.0337	0.0139	0.00901	0.97682	0.98949	0.98877
0.928	0.02574	0.01065	0.02733	0.94016	0.95479	0.94707
0.929	0.0035	0.00778	0.024	0.9387	0.9803	0.95245
0.93	0.02396	0.02686	0.01398	0.94383	0.94289	0.94299
0.931	0.03644	0.03167	0.0275	0.95872	0.97004	0.9864
0.932	0.00723	0.01227	0.01344	0.97277	0.9645	0.96094
0.933	0.01785	0.00899	0.00834	0.95635	0.96605	0.98696
0.934	0.01725	0.02417	0.01441	0.94564	0.98474	0.98536
0.935	0.00948	0.01226	0.0075	0.93743	0.95482	0.97491
0.936	0.02197	0.02875	0.02371	0.92989	0.92966	0.92645
0.937	0.01578	0.01507	0.00685	0.93977	0.96411	0.95287
0.938	0.01179	0.01932	0.03164	0.94128	0.99049	0.95268
0.939	0.03403	0.03012	0.01745	0.92149	0.95154	0.96956
0.94	0.02012	0.02551	0.03061	0.89569	0.93818	0.90047
0.941	0.02156	0.02481	0.01776	0.93758	0.95091	0.90026
0.942	0.02221	0.01817	0.02478	0.91966	0.9668	0.95666
0.943	0.01287	0.01554	0.0071	0.91698	0.96247	0.9346
0.944	0.01819	0.01333	0.02281	0.93643	0.97656	0.9565
0.945	0.02176	0.01632	0.01089	0.96678	0.982	0.97697
0.946	0.01267	0.02186	0.03427	0.91623	0.96084	0.96231
0.947	0.01967	0.01459	0.01426	0.93861	0.97341	0.95894
0.948	0.0158	0.01593	0.01883	0.94189	0.96812	0.96715
0.949	0.02362	0.02197	0.01063	0.96334	0.99518	0.97802
0.95	0.00718	0.01962	0.02213	0.93672	0.97721	0.95816
0.951	0.03031	0.01361	0.01608	0.94107	0.98768	0.97186
0.952	0.01093	0.01453	0.00801	0.9536	0.97752	0.93924
0.953	0.02762	0.02138	0.02517	0.92093	0.93968	0.9343
0.954	0.02814	0.0188	0.01829	0.94198	0.95207	0.95772
0.955	0.01611	0.01574	0.01033	0.95212	0.98016	0.96192
0.956	0.0259	0.01598	0.01981	0.94893	0.98039	0.98377
0.957	0.0163	0.00913	0.00174	0.94797	0.95819	0.94016
0.958	0.01067	0.00844	0.01308	0.96281	0.97997	0.9802
0.959	0.01739	0.02692	0.01894	0.92793	0.9644	0.95422
0.96	0.00423	0.01617	0.0091	0.93267	0.98152	0.95382
0.961	0.02641	0.02409	0.02668	0.96845	0.97994	0.95439
0.962	0.00916	0.01534	0.0224	0.95388	0.97589	0.95758
0.963	0.00203	0.01793	0.00215	0.94774	0.97992	0.94892
0.964	0.01082	0.01463	0.01239	0.91538	0.9345	0.92722
0.965	0.00909	0.0224	0.01966	0.94796	0.95164	0.93943
0.966	0.00955	0.01544	0.02568	0.92944	0.94582	0.93014
0.967	0.02091	0.01562	0.01966	0.93238	0.96781	0.95951
0.968	0.0226	0.01269	0	0.94015	0.97708	0.94188
0.969	0.00961	0.01326	0.01505	0.92614	0.95441	0.95319
0.97	0.01168	0.02156	0.00924	0.97065	0.95815	0.94469
0.971	0.00622	0.00619	0.01825	0.93154	0.94526	0.96542
0.972	0.02161	0.02477	0.01212	0.94552	0.96258	0.95376
0.973	0.01228	0.01733	0.00524	0.94245	0.96595	0.95822
0.974	0.01681	0.000314448	0.02118	0.96116	0.97622	0.99099
0.975	0.0203	0.01836	0.02188	0.94257	0.95363	0.97916
0.976	0.01621	0.00888	0.02209	0.95029	0.97267	0.94244
0.977	0.02568	0.0155	0.01482	0.93493	0.95016	0.94443
0.978	0.02096	0.01678	0.00344	0.92816	0.96152	0.94353
0.979	0.02642	0.02707	0.01737	0.95489	0.98147	0.97851
0.98	0.00858	0.0154	0.01381	0.94788	0.95836	0.94814
0.981	0.01487	0.01365	0.01259	0.98793	0.988	1
0.982	0.02563	0.01975	0.02582	0.9371	0.97091	0.93457
0.983	0.02078	0.00584	0.00575	0.94953	0.96449	0.9148
0.984	0.01813	0.01255	0.00562	0.95103	0.97237	0.93885
0.985	0.01497	0.0135	0.02507	0.9546	0.98482	0.99946
0.986	0.01813	0.01629	0.00035996	0.94093	0.96295	0.91854
0.987	0.02793	0.01367	0.00991	0.94801	1	0.9868
0.988	0.02478	0.01784	0.01037	0.93184	0.95443	0.94381
0.989	0.01991	0.01964	0.01778	0.94538	0.97821	0.99542
0.99	0.01477	0.01446	0.01427	0.95583	0.97637	0.95946
0.991	0.00925	0.03042	0.01877	0.92951	0.96792	0.94827
0.992	0.0163	0	0.00884	0.94929	0.9864	0.96314
0.993	0.0187	0.00697	0.01726	0.93112	0.96546	0.97568
0.994	0.0208	0.02509	0.02972	0.93203	0.97294	0.96321
0.995	0.01749	0.02356	0.0238	0.93293	0.96663	0.96452
0.996	0.00529	0.00958	0.01886	0.94196	0.98258	0.95573
0.997	0.0232	0.00882	0.01508	0.93031	0.94439	0.9307
0.998	0.02193	0.02392	0.01473	0.96939	0.97377	0.99198
0.999	0.01318	0.00988	0.01855	0.91634	0.96159	0.96012
1	0.01422	0.0189	0.01604	0.95727	0.98768	0.9586

## Sheet: Fig 2e) Obs. rate constant 
Urea	log(kobs)WT	Urea	log(kobs)L6
[M]		[M]
2	2.24772	4	2.34476
2.25	2.33206	4.25	2.22208
2.25	2.05355	4.5	1.9924
2.5	1.92969	4.75	1.89997
2.5	2.12841	5	1.57887
2.75	1.77054	5.25	1.49634
2.75	1.8018	5.5	1.2481
3	1.60567	5.75	1.12096
3	1.6115	6	0.94137
3	1.67967	6	0.92606
3.25	1.33286	6.5	0.85904
3.25	1.51658	6.5	0.88344
3.5	1.26683	7	0.91949
3.5	1.38465	7.5	0.99716
3.5	1.43868	8	1.07501
3.75	1.26814	8.5	1.1647
4	1.32226	9	1.24528
4	1.27366
4.5	1.33386
5	1.39721
5.5	1.46929
6	1.54193
6.5	1.61218
7	1.69847
8	1.83783

## Sheet: Fig 3a) SEC-MALS
WT pH 7					WT pH 6					L6 pH 7					L6 pH 6
VE (ml)	RI	VE (ml)	mass (Da)		VE (ml)	RI	VE (ml)	mass (Da)		VE (ml)	RI	VE (ml)	mass (Da)		VE (ml)	RI	VE (ml)	mass (Da)
-0.28822	-0.00225	12.273	13553		-0.27738	-0.000109	11.619	24946		-0.29235	-0.00058325	12.246	13565		-0.28146	-0.00016613	11.493	15447
-0.28032	-0.00226	12.281	13558		-0.26948	-0.00012141	11.628	25243		-0.28445	-0.00057439	12.254	13502		-0.27356	-0.0001556	11.502	15533
-0.27243	-0.00225	12.29	13649		-0.26158	-0.00010315	11.636	25279		-0.27656	-0.00056602	12.263	13510		-0.26567	-0.00014134	11.51	15663
-0.26453	-0.00222	12.298	13975		-0.25369	-8.4848e-05	11.645	25289		-0.26866	-0.0005366	12.271	13655		-0.25777	-0.00012721	11.518	15793
-0.25664	-0.00222	12.307	14090		-0.24579	-8.1386e-05	11.653	25305		-0.26077	-0.00051746	12.28	13600		-0.24988	-0.0001193	11.527	15944
-0.24874	-0.00222	12.315	13890		-0.2379	-8.0042e-05	11.662	25335		-0.25287	-0.00051502	12.288	13581		-0.24198	-0.00011593	11.535	16103
-0.24085	-0.00222	12.324	13713		-0.23	-8.5809e-05	11.67	25354		-0.24498	-0.00051446	12.296	13575		-0.23409	-0.00011255	11.544	16311
-0.23295	-0.00223	12.332	13628		-0.22211	-9.1575e-05	11.678	25393		-0.23708	-0.0005139	12.305	13579		-0.22619	-0.00011467	11.552	16524
-0.22506	-0.00222	12.34	13590		-0.21421	-9.6154e-05	11.687	25421		-0.22919	-0.00052173	12.313	13567		-0.2183	-0.00011679	11.56	16723
-0.21716	-0.00222	12.349	13593		-0.20632	-0.00010948	11.695	25450		-0.22129	-0.00052312	12.322	13640		-0.2104	-0.0001225	11.569	16933
-0.20927	-0.00222	12.357	13608		-0.19842	-0.00011024	11.704	25465		-0.2134	-0.0005245	12.33	13659		-0.20251	-0.00012036	11.577	17099
-0.20137	-0.00222	12.366	13587		-0.19053	-0.00011101	11.712	25482		-0.2055	-0.00053449	12.339	13692		-0.19461	-0.00011803	11.586	17307
-0.19348	-0.00222	12.374	13576		-0.18263	-0.00011333	11.72	25525		-0.19761	-0.00051732	12.347	13734		-0.18672	-0.0001157	11.594	17518
-0.18558	-0.00224	12.382	13645		-0.17474	-0.00012298	11.729	25544		-0.18971	-0.00051729	12.355	13741		-0.17882	-0.00011365	11.603	17699
-0.17769	-0.00224	12.391	13673		-0.16684	-0.00012539	11.737	25555		-0.18182	-0.00051725	12.364	13767		-0.17093	-0.00011306	11.611	17883
-0.16979	-0.00224	12.399	13665		-0.15895	-0.00011709	11.746	25546		-0.17392	-0.00051798	12.372	13784		-0.16303	-0.00011312	11.619	18053
-0.1619	-0.00223	12.408	13653		-0.15105	-0.0001113	11.754	25558		-0.16603	-0.0005178	12.381	13811		-0.15514	-0.00011318	11.628	18225
-0.154	-0.00223	12.416	13645		-0.14316	-0.00010997	11.763	25602		-0.15813	-0.00051762	12.389	13845		-0.14724	-0.00011869	11.636	18391
-0.14611	-0.00223	12.425	13664		-0.13526	-0.00010988	11.771	25619		-0.15024	-0.00052963	12.397	13881		-0.13935	-0.00012431	11.645	18574
-0.13821	-0.00223	12.433	13665		-0.12737	-0.00010979	11.779	25651		-0.14234	-0.00052396	12.406	13910		-0.13145	-0.00012993	11.653	18697
-0.13032	-0.00223	12.441	13673		-0.11947	-0.00011599	11.788	25684		-0.13445	-0.00051646	12.414	13942		-0.12356	-0.0001256	11.661	18799
-0.12242	-0.00223	12.45	13697		-0.11158	-0.00012243	11.796	25714		-0.12655	-0.00051711	12.423	13973		-0.11566	-0.00011866	11.67	18911
-0.11453	-0.00223	12.458	13741		-0.10368	-0.00012996	11.805	25748		-0.11866	-0.00051776	12.431	14004		-0.10777	-0.00011783	11.678	19001
-0.10663	-0.00223	12.467	13824		-0.09579	-0.00013393	11.813	25790		-0.11076	-0.00052268	12.44	14080		-0.09987	-0.00011749	11.687	19092
-0.09874	-0.00223	12.475	13858		-0.08789	-0.00013094	11.821	25907		-0.10287	-0.00052839	12.448	14063		-0.09198	-0.00011774	11.695	19162
-0.09084	-0.00223	12.483	13843		-0.08	-0.00013098	11.83	25943		-0.09497	-0.0005259	12.456	14059		-0.08408	-0.00011798	11.704	19257
-0.08295	-0.00223	12.492	13864		-0.0721	-0.00013102	11.838	25932		-0.08708	-0.00051736	12.465	14067		-0.07619	-0.00011369	11.712	19360
-0.07505	-0.00223	12.5	13858		-0.06421	-0.0001358	11.847	25895		-0.07918	-0.00050614	12.473	14080		-0.06829	-0.00010674	11.72	19420
-0.06716	-0.00223	12.509	13865		-0.05631	-0.00014195	11.855	25892		-0.07129	-0.00050036	12.482	14087		-0.0604	-0.00010187	11.729	19470
-0.05926	-0.00222	12.517	13880		-0.04842	-0.00013705	11.864	25901		-0.06339	-0.00049851	12.49	14106		-0.0525	-0.00010145	11.737	19507
-0.05137	-0.00223	12.526	13896		-0.04052	-0.00013441	11.872	25906		-0.0555	-0.00049754	12.498	14114		-0.04461	-0.00010178	11.746	19543
-0.04347	-0.00224	12.534	13884		-0.03263	-0.0001335	11.88	25924		-0.0476	-0.00049702	12.507	14104		-0.03671	-0.00010212	11.754	19583
-0.03558	-0.00225	12.542	13895		-0.02473	-0.00013259	11.889	25943		-0.03971	-0.00049649	12.515	14104		-0.02882	-0.00010414	11.763	19628
-0.02768	-0.00225	12.551	13899		-0.01684	-0.00013194	11.897	25958		-0.03181	-0.00050392	12.524	14092		-0.02092	-0.00011023	11.771	19688
-0.01979	-0.00225	12.559	13907		-0.00894	-0.00012904	11.906	25960		-0.02392	-0.00049977	12.532	14079		-0.01303	-0.00010173	11.779	19734
-0.01189	-0.00225	12.568	13918		-0.00105	-0.00012776	11.914	25976		-0.01602	-0.00049624	12.541	14070		-0.00513	-9.8455e-05	11.788	19757
-0.00399	-0.00225	12.576	13926		0.00685	-0.00013157	11.922	25992		-0.00813	-0.00049442	12.549	14068		0.00276	-8.9568e-05	11.796	19774
0.0039	-0.00226	12.584	13925		0.01474	-0.00013537	11.931	26000		-0.00023082	-0.00049884	12.557	14051		0.01066	-8.5619e-05	11.805	19799
0.0118	-0.00227	12.593	13946		0.02264	-0.00013909	11.939	26001		0.00766	-0.00050327	12.566	14024		0.01855	-8.5249e-05	11.813	19818
0.01969	-0.00227	12.601	13943		0.03054	-0.00014481	11.948	26003		0.01556	-0.00051728	12.574	14002		0.02645	-8.6457e-05	11.821	19843
0.02759	-0.00228	12.61	13941		0.03843	-0.00014316	11.956	26011		0.02346	-0.00051607	12.583	13984		0.03435	-8.7664e-05	11.83	19857
0.03548	-0.00228	12.618	13925		0.04633	-0.00014389	11.965	26026		0.03135	-0.00051582	12.591	13968		0.04224	-9.3098e-05	11.838	19868
0.04338	-0.00229	12.627	13920		0.05422	-0.00014463	11.973	26036		0.03925	-0.00051557	12.599	13945		0.05013	-9.0956e-05	11.847	19881
0.05127	-0.00229	12.635	13917		0.06212	-0.00014241	11.981	26044		0.04714	-0.00052442	12.608	13919		0.05803	-7.4689e-05	11.855	19896
0.05917	-0.0023	12.643	13913		0.07001	-0.00014236	11.99	26052		0.05504	-0.00052393	12.616	13892		0.06593	-7.2754e-05	11.864	19908
0.06706	-0.0023	12.652	13906		0.07791	-0.00014231	11.998	26065		0.06293	-0.00052344	12.625	13872		0.07382	-7.1727e-05	11.872	19923
0.07496	-0.00229	12.66	13901		0.0858	-0.00014884	12.007	26075		0.07082	-0.00053382	12.633	13857		0.08172	-7.1103e-05	11.88	19940
0.08285	-0.00229	12.669	13901		0.0937	-0.00014859	12.015	26093		0.07872	-0.00053785	12.642	13834		0.08961	-7.0679e-05	11.889	19937
0.09075	-0.00229	12.677	13901		0.10159	-0.00014153	12.024	26102		0.08661	-0.00054067	12.65	13819		0.09751	-7.0256e-05	11.897	19945
0.09864	-0.00229	12.685	13902		0.10949	-0.00013819	12.032	26109		0.09451	-0.00054349	12.658	13810		0.1054	-6.3489e-05	11.906	19959
0.10654	-0.00229	12.694	13902		0.11738	-0.00013659	12.04	26122		0.10241	-0.00055008	12.667	13814		0.1133	-6.1791e-05	11.914	19950
0.11443	-0.00229	12.702	13893		0.12528	-0.00013583	12.049	26138		0.1103	-0.00055511	12.675	13815		0.12119	-6.3714e-05	11.922	19929
0.12233	-0.00229	12.711	13886		0.13317	-0.00013612	12.057	26155		0.1182	-0.00055763	12.684	13812		0.12909	-6.5637e-05	11.931	19904
0.13022	-0.00229	12.719	13882		0.14107	-0.00013641	12.066	26176		0.12609	-0.00057003	12.692	13800		0.13698	-6.5126e-05	11.939	19878
0.13812	-0.00229	12.728	13886		0.14896	-0.00013774	12.074	26165		0.13399	-0.00056849	12.701	13795		0.14488	-5.6726e-05	11.948	19846
0.14601	-0.00229	12.736	13902		0.15686	-0.00014273	12.082	26154		0.14188	-0.00056569	12.709	13798		0.15277	-5.74e-05	11.956	19815
0.15391	-0.0023	12.744	13906		0.16475	-0.00013958	12.091	26157		0.14978	-0.00056809	12.717	13800		0.16067	-5.8075e-05	11.965	19789
0.1618	-0.00231	12.753	13892		0.17265	-0.00013865	12.099	26157		0.15767	-0.00057048	12.726	13808		0.16856	-6.2541e-05	11.973	19757
0.1697	-0.00231	12.761	13887		0.18054	-0.00014019	12.108	26157		0.16557	-0.00057651	12.734	13822		0.17646	-5.2724e-05	11.981	19719
0.17759	-0.00231	12.77	13889		0.18844	-0.00014172	12.116	26155		0.17346	-0.00057588	12.743	13820		0.18435	-4.9905e-05	11.99	19679
0.18549	-0.00231	12.778	13888		0.19633	-0.00015067	12.125	26153		0.18136	-0.00058639	12.751	13808		0.19225	-4.9875e-05	11.998	19638
0.19338	-0.00231	12.786	13889		0.20423	-0.00014496	12.133	26151		0.18925	-0.00060262	12.759	13816		0.20014	-4.9845e-05	12.007	19593
0.20128	-0.00231	12.795	13889		0.21212	-0.00014463	12.141	26148		0.19715	-0.00060635	12.768	13814		0.20804	-5.2604e-05	12.015	19563
0.20917	-0.00232	12.803	13884		0.22002	-0.00014431	12.15	26148		0.20504	-0.00061009	12.776	13801		0.21593	-4.9038e-05	12.023	19543
0.21707	-0.00233	12.812	13883		0.22791	-0.00013069	12.158	26143		0.21294	-0.0006183	12.785	13801		0.22383	-4.8396e-05	12.032	19495
0.22496	-0.00234	12.82	13882		0.23581	-0.00012773	12.167	26141		0.22083	-0.00062264	12.793	13834		0.23172	-4.8024e-05	12.04	19448
0.23286	-0.00233	12.829	13881		0.2437	-0.00012968	12.175	26129		0.22873	-0.00062342	12.802	13834		0.23962	-4.9389e-05	12.049	19399
0.24075	-0.00232	12.837	13878		0.2516	-0.00013163	12.183	26122		0.23662	-0.00063121	12.81	13815		0.24751	-5.0753e-05	12.057	19350
0.24865	-0.00231	12.845	13877		0.25949	-0.00013441	12.192	26119		0.24452	-0.00063047	12.818	13805		0.25541	-4.0689e-05	12.066	19295
0.25654	-0.00231	12.854	13875		0.26739	-0.00012908	12.2	26109		0.25241	-0.00063256	12.827	13800		0.2633	-3.7778e-05	12.074	19241
0.26444	-0.00231	12.862	13876		0.27528	-0.00012897	12.209	26099		0.26031	-0.00063466	12.835	13798		0.2712	-3.5116e-05	12.082	19182
0.27233	-0.00231	12.871	13878		0.28318	-0.00012886	12.217	26085		0.2682	-0.00062869	12.844	13789		0.27909	-3.3358e-05	12.091	19126
0.28023	-0.00232	12.879	13885		0.29107	-0.00013063	12.226	26073		0.2761	-0.00062622	12.852	13781		0.28699	-2.2501e-05	12.099	19087
0.28812	-0.00232	12.887	13882		0.29897	-0.00012683	12.234	26061		0.28399	-0.00062558	12.86	13772		0.29488	-2.1326e-05	12.108	19031
0.29602	-0.00232	12.896	13877		0.30686	-0.00011865	12.242	26050		0.29189	-0.00062495	12.869	13766		0.30278	-1.997e-05	12.116	18975
0.30391	-0.00232	12.904	13875		0.31476	-0.00011826	12.251	26038		0.29978	-0.00063559	12.877	13760		0.31067	-2.1065e-05	12.124	18917
0.31181	-0.00232	12.913	13874		0.32266	-0.00011913	12.259	26033		0.30768	-0.00063904	12.886	13746		0.31857	-2.2159e-05	12.133	18870
0.3197	-0.00232	12.921	13874		0.33055	-0.00012	12.268	26024		0.31557	-0.00064345	12.894	13744		0.32646	-2.3668e-05	12.141	18817
0.3276	-0.00233	12.93	13874		0.33845	-0.0001271	12.276	26007		0.32347	-0.00064659	12.903	13751		0.33436	-9.8542e-06	12.15	18762
0.33549	-0.00233	12.938	13887		0.34634	-0.00012327	12.284	26001		0.33136	-0.00064974	12.911	13739		0.34225	-1.0201e-05	12.158	18704
0.34339	-0.00233	12.946	13890		0.35424	-0.00012231	12.293	25980		0.33926	-0.0006568	12.919	13729		0.35015	-1.0547e-05	12.167	18646
0.35128	-0.00233	12.955	13883		0.36213	-0.00012135	12.301	25971		0.34715	-0.00066754	12.928	13720		0.35804	-1.2593e-05	12.175	18592
0.35918	-0.00232	12.963	13871		0.37003	-0.00011687	12.31	25957		0.35505	-0.00066945	12.936	13717		0.36594	-1.406e-05	12.183	18532
0.36707	-0.00231	12.972	13866		0.37792	-0.00011547	12.318	25941		0.36294	-0.00067136	12.945	13714		0.37383	-1.973e-05	12.192	18472
0.37497	-0.00231	12.98	13859		0.38582	-0.00011407	12.327	25922		0.37084	-0.00067983	12.953	13707		0.38173	-1.9009e-05	12.2	18417
0.38286	-0.00231	12.988	13857		0.39371	-0.00011321	12.335	25919		0.37873	-0.00068058	12.961	13704		0.38962	-1.2491e-05	12.209	18362
0.39076	-0.00232	12.997	13863		0.40161	-0.00011021	12.343	25967		0.38663	-0.00068133	12.97	13714		0.39752	-9.0605e-06	12.217	18302
0.39865	-0.00232	13.005	13863		0.4095	-0.00010435	12.352	25964		0.39452	-0.00068499	12.978	13721		0.40541	-8.5972e-06	12.225	18246
0.40655	-0.00232	13.014	13862		0.4174	-9.9005e-05	12.36	25932		0.40242	-0.00068838	12.987	13708		0.41331	-1.3444e-05	12.234	18188
0.41444	-0.00231	13.022	13862		0.42529	-9.8707e-05	12.369	25904		0.41032	-0.00069158	12.995	13723		0.4212	-1.8292e-05	12.242	18141
0.42234	-0.00231	13.031	13874		0.43319	-9.8408e-05	12.377	25874		0.41821	-0.00069292	13.004	13703		0.4291	-2.8358e-05	12.251	18090
0.43023	-0.0023	13.039	13873		0.44108	-9.9624e-05	12.385	25845		0.42611	-0.00069769	13.012	13696		0.43699	-1.1776e-05	12.259	18042
0.43813	-0.0023	13.047	13865		0.44898	-8.848e-05	12.394	25820		0.434	-0.00070943	13.02	13682		0.44489	-1.0643e-06	12.268	17998
0.44602	-0.0023	13.056	13867		0.45687	-8.0949e-05	12.402	25806		0.4419	-0.00072381	13.029	13675		0.45279	-1.5728e-06	12.276	17942
0.45392	-0.00229	13.064	13867		0.46477	-8.1891e-05	12.411	25796		0.44979	-0.00072759	13.037	13682		0.46068	-2.0813e-06	12.284	17881
0.46181	-0.00227	13.073	13895		0.47266	-8.2834e-05	12.419	25784		0.45769	-0.00072733	13.046	13695		0.46858	-4.8645e-06	12.293	17836
0.46971	-0.00227	13.081	13883		0.48056	-8.5873e-05	12.428	25773		0.46558	-0.00072706	13.054	13685		0.47647	1.9749e-06	12.301	17819
0.4776	-0.00226	13.09	13878		0.48845	-6.8157e-05	12.436	25747		0.47348	-0.00073692	13.062	13691		0.48437	2.8865e-06	12.31	17774
0.4855	-0.00226	13.098	13873		0.49635	-6.7809e-05	12.444	25743		0.48137	-0.00075027	13.071	13695		0.49226	2.2884e-06	12.318	17707
0.49339	-0.00226	13.106	13865		0.50424	-6.905e-05	12.453	25728		0.48927	-0.00075612	13.079	13689		0.50016	1.6904e-06	12.326	17638
0.50129	-0.00226	13.115	13871		0.51214	-7.0292e-05	12.461	25725		0.49716	-0.00075564	13.088	13705		0.50805	3.3012e-06	12.335	17581
0.50918	-0.00225	13.123	13868		0.52003	-6.9753e-05	12.47	25723		0.50506	-0.00075517	13.096	13790		0.51595	3.8762e-06	12.343	17509
0.51708	-0.00225	13.132	13912		0.52793	-6.4085e-05	12.478	25708		0.51295	-0.00075571	13.105	13784		0.52384	4.4511e-06	12.352	17452
0.52497	-0.00225	13.14	13931		0.53582	-6.1179e-05	12.486	25691		0.52085	-0.00075624	13.113	13804		0.53174	2.0699e-05	12.36	17386
0.53287	-0.00224	13.148	13925		0.54372	-6.2012e-05	12.495	25665		0.52874	-0.0007776	13.121	13803		0.53963	2.1994e-05	12.369	17311
0.54076	-0.00224	13.157	13915		0.55161	-6.2844e-05	12.503	25640		0.53664	-0.00077674	13.13	13779		0.54753	2.3289e-05	12.377	17248
0.54866	-0.00223	13.165	13931		0.55951	-6.6583e-05	12.512	25621		0.54453	-0.00077598	13.138	13772		0.55542	2.7597e-05	12.385	17183
0.55656	-0.00223	13.174	13958		0.5674	-6.9019e-05	12.52	25600		0.55243	-0.00077604	13.147	13776		0.56332	2.5019e-05	12.394	17117
0.56445	-0.00222	13.182	13972		0.5753	-7.1455e-05	12.529	25588		0.56032	-0.00077611	13.155	13784		0.57121	2.2441e-05	12.402	17083
0.57235	-0.00222	13.191	14042		0.58319	-6.6044e-05	12.537	25574		0.56822	-0.00077912	13.163	13791		0.57911	1.6628e-05	12.411	17041
0.58024	-0.00222	13.199	14059		0.59109	-6.1486e-05	12.545	25550		0.57611	-0.00078614	13.172	13826		0.587	4.0473e-05	12.419	16975
0.58814	-0.00222	13.207	14124		0.59898	-5.6929e-05	12.554	25507		0.58401	-0.00078651	13.18	13845		0.5949	4.217e-05	12.427	16900
0.59603	-0.0022	13.216	14133		0.60688	-5.108e-05	12.562	25468		0.5919	-0.00078688	13.189	13863		0.60279	4.3868e-05	12.436	16831
0.60393	-0.0022	13.224	14213		0.61478	-4.8457e-05	12.571	25449		0.5998	-0.00080282	13.197	13885		0.61069	4.4362e-05	12.444	16784
0.61182	-0.0022	13.233	14283		0.62267	-4.7791e-05	12.579	25421		0.60769	-0.00080442	13.206	13955		0.61858	4.4548e-05	12.453	16734
0.61972	-0.00219	13.241	14283		0.63057	-4.7125e-05	12.587	25396		0.61559	-0.00080394	13.214	13986		0.62648	4.4735e-05	12.461	16670
0.62761	-0.00219	13.249	14222		0.63846	-4.6267e-05				0.62348	-0.00080892	13.222	13962		0.63437	4.4064e-05	12.47	16599
0.63551	-0.00218	13.258	14177		0.64636	-3.8149e-05				0.63138	-0.000818	13.231	13960		0.64227	4.3393e-05	12.478	16529
0.6434	-0.00218	13.266	14183		0.65425	-3.4629e-05				0.63927	-0.00082447	13.239	14026		0.65016	4.3079e-05	12.486	16464
0.6513	-0.00217	13.275	14176		0.66215	-3.4032e-05				0.64717	-0.00082381	13.248	14020		0.65806	4.1024e-05	12.495	16391
0.65919	-0.00217	13.283	14210		0.67004	-3.7301e-05				0.65506	-0.00083247	13.256	14040		0.66595	3.8847e-05	12.503	16322
0.66709	-0.00217	13.292	14235		0.67794	-4.0571e-05				0.66296	-0.00083686				0.67385	4.0642e-05	12.512	16268
0.67498	-0.00217	13.3	14215		0.68583	-3.4721e-05				0.67085	-0.00083924				0.68174	4.2382e-05	12.52	16216
0.68288	-0.00217	13.308	14167		0.69373	-3.1329e-05				0.67875	-0.00084427				0.68964	4.1571e-05
0.69077	-0.00217	13.317	14218		0.70162	-3.2912e-05				0.68664	-0.00085009				0.69753	4.076e-05
0.69867	-0.00217				0.70952	-3.4496e-05				0.69454	-0.0008441				0.70543	4.4847e-05
0.70656	-0.00217				0.71741	-3.9112e-05				0.70243	-0.00084286				0.71332	4.6759e-05
0.71446	-0.00216				0.72531	-2.5051e-05				0.71033	-0.00084193				0.72122	4.8671e-05
0.72235	-0.00216				0.7332	-1.9098e-05				0.71822	-0.00084133				0.72911	4.7905e-05
0.73025	-0.00216				0.7411	-1.794e-05				0.72612	-0.00084074				0.73701	4.7138e-05
0.73814	-0.00216				0.74899	-1.891e-05				0.73401	-0.00084383				0.7449	4.418e-05
0.74604	-0.00216				0.75689	-1.9881e-05				0.74191	-0.0008513				0.7528	5.3363e-05
0.75393	-0.00216				0.76478	-2.5249e-05				0.7498	-0.00085398				0.76069	5.6455e-05
0.76183	-0.00215				0.77268	-1.9724e-05				0.7577	-0.0008565				0.76859	5.587e-05
0.76972	-0.00214				0.78057	-1.7299e-05				0.7656	-0.00086399				0.77648	5.5285e-05
0.77762	-0.00214				0.78847	-1.7031e-05				0.77349	-0.00087148				0.78438	5.1023e-05
0.78551	-0.00213				0.79636	-1.6763e-05				0.78139	-0.00086242				0.79227	4.7948e-05
0.79341	-0.00214				0.80426	-2.3308e-05				0.78928	-0.00085494				0.80017	4.5264e-05
0.8013	-0.00214				0.81215	-1.1473e-05				0.79718	-0.00085166				0.80806	4.2581e-05
0.8092	-0.00214				0.82005	-7.267e-06				0.80507	-0.00084838				0.81596	4.6032e-05
0.81709	-0.00214				0.82794	-7.1448e-06				0.81297	-0.00084742				0.82385	5.5032e-05
0.82499	-0.00213				0.83584	-7.0227e-06				0.82086	-0.00084771				0.83175	5.9551e-05
0.83288	-0.00212				0.84373	-7.5477e-06				0.82876	-0.000848				0.83964	6.1348e-05
0.84078	-0.00212				0.85163	-8.7413e-06				0.83665	-0.00084504				0.84754	5.7074e-05
0.84867	-0.00211				0.85952	-1.1783e-05				0.84455	-0.00083974				0.85543	5.2801e-05
0.85657	-0.00211				0.86742	2.4933e-06				0.85244	-0.00083095				0.86333	5.299e-05
0.86446	-0.00211				0.87531	9.9811e-06				0.86034	-0.00082762				0.87122	5.3877e-05
0.87236	-0.00211				0.88321	1.4062e-05				0.86823	-0.0008264				0.87912	5.3891e-05
0.88025	-0.00211				0.8911	1.1989e-05				0.87613	-0.00083039				0.88702	5.3904e-05
0.88815	-0.0021				0.899	9.9158e-06				0.88402	-0.00083438				0.89491	5.0912e-05
0.89604	-0.00211				0.9069	2.4704e-06				0.89192	-0.00082513				0.90281	5.0334e-05
0.90394	-0.00211				0.91479	2.1466e-07				0.89981	-0.00081486				0.9107	4.9757e-05
0.91183	-0.0021				0.92269	4.8831e-06				0.90771	-0.00080936				0.9186	4.5486e-05
0.91973	-0.0021				0.93058	9.5515e-06				0.9156	-0.00080841				0.92649	4.9498e-05
0.92762	-0.0021				0.93848	1.0958e-05				0.9235	-0.00081222				0.93439	4.9453e-05
0.93552	-0.0021				0.94637	1.0943e-05				0.93139	-0.00081603				0.94228	4.9409e-05
0.94341	-0.0021				0.95427	1.0928e-05				0.93929	-0.00080563				0.95018	4.0271e-05
0.95131	-0.00211				0.96216	9.9711e-06				0.94718	-0.00078417				0.95807	3.8681e-05
0.9592	-0.0021				0.97006	1.3133e-05				0.95508	-0.00077833				0.96597	4.5065e-05
0.9671	-0.0021				0.97795	1.3934e-05				0.96297	-0.00077539				0.97386	5.6974e-05
0.97499	-0.0021				0.98585	1.4734e-05				0.97087	-0.00077244				0.98176	5.6014e-05
0.98289	-0.00209				0.99374	1.5277e-05				0.97876	-0.00076264				0.98965	5.5055e-05
0.99078	-0.00209				1.0016	1.5573e-05				0.98666	-0.00075129				0.99755	5.2487e-05
0.99868	-0.00209				1.0095	1.587e-05				0.99455	-0.00075068				1.0054	4.8044e-05
1.0066	-0.00208				1.0174	1.8568e-05				1.0024	-0.00075006				1.0133	4.9528e-05
1.0145	-0.00208				1.0253	1.7864e-05				1.0103	-0.00075256				1.0212	5.5452e-05
1.0224	-0.00208				1.0332	1.7159e-05				1.0182	-0.00075181				1.0291	5.6178e-05
1.0303	-0.00208				1.0411	1.6932e-05				1.0261	-0.00075237				1.037	5.5851e-05
1.0382	-0.00208				1.049	1.6705e-05				1.034	-0.00075293				1.0449	5.5524e-05
1.046	-0.00208				1.0569	1.4146e-05				1.0419	-0.00073904				1.0528	5.2948e-05
1.0539	-0.00209				1.0648	2.0978e-05				1.0498	-0.00073261				1.0607	5.0372e-05
1.0618	-0.00209				1.0727	2.2196e-05				1.0577	-0.00072983				1.0686	4.2866e-05
1.0697	-0.0021				1.0806	2.1636e-05				1.0656	-0.00072928				1.0765	3.2712e-05
1.0776	-0.00211				1.0885	2.1076e-05				1.0735	-0.00072872				1.0844	4.641e-05
1.0855	-0.00211				1.0964	1.7625e-05				1.0814	-0.00073055				1.0923	5.435e-05
1.0934	-0.00212				1.1043	1.6802e-05				1.0893	-0.00073156				1.1002	7.3148e-05
1.1013	-0.00211				1.1122	1.5979e-05				1.0972	-0.0007165				1.1081	7.4531e-05
1.1092	-0.00211				1.1201	1.9576e-05				1.1051	-0.00071158				1.116	7.411e-05
1.1171	-0.00211				1.128	1.7664e-05				1.113	-0.00070908				1.1239	7.3689e-05
1.125	-0.00211				1.1359	1.5751e-05				1.1209	-0.00070779				1.1318	7.5076e-05
1.1329	-0.00211				1.1437	2.516e-06				1.1288	-0.00070789				1.1397	7.57e-05
1.1408	-0.00211				1.1516	1.0705e-06				1.1367	-0.000708				1.1476	7.5748e-05
1.1487	-0.00212				1.1595	8.746e-06				1.1446	-0.0007088				1.1554	7.5796e-05
1.1566	-0.00211				1.1674	1.3645e-05				1.1525	-0.00071				1.1633	8.0742e-05
1.1645	-0.00211				1.1753	1.536e-05				1.1604	-0.00071861				1.1712	8.1017e-05
1.1724	-0.0021				1.1832	1.7075e-05				1.1682	-0.00072537				1.1791	8.1292e-05
1.1803	-0.0021				1.1911	1.9784e-05				1.1761	-0.00072542				1.187	7.7564e-05
1.1882	-0.0021				1.199	2.0795e-05				1.184	-0.00073248				1.1949	6.6114e-05
1.1961	-0.0021				1.2069	2.0956e-05				1.1919	-0.00073371				1.2028	7.7338e-05
1.204	-0.0021				1.2148	2.1116e-05				1.1998	-0.00073455				1.2107	8.2367e-05
1.2118	-0.0021				1.2227	2.1197e-05				1.2077	-0.00073539				1.2186	8.7396e-05
1.2197	-0.0021				1.2306	1.8928e-05				1.2156	-0.00073831				1.2265	9.415e-05
1.2276	-0.0021				1.2385	1.6659e-05				1.2235	-0.00073863				1.2344	9.466e-05
1.2355	-0.0021				1.2464	1.598e-05				1.2314	-0.00073896				1.2423	9.517e-05
1.2434	-0.00209				1.2543	1.5641e-05				1.2393	-0.00074146				1.2502	0.00010522
1.2513	-0.00209				1.2622	1.5302e-05				1.2472	-0.00074911				1.2581	0.00010924
1.2592	-0.0021				1.2701	1.2716e-05				1.2551	-0.00074266				1.266	0.00011758
1.2671	-0.0021				1.278	2.5298e-06				1.263	-0.00074004				1.2739	0.00012025
1.275	-0.0021				1.2859	-1.4406e-06				1.2709	-0.00074033				1.2818	0.00012053
1.2829	-0.0021				1.2938	-8.8227e-06				1.2788	-0.00074061				1.2897	0.0001208
1.2908	-0.0021				1.3017	-1.7952e-05				1.2867	-0.00074896				1.2976	0.00011842
1.2987	-0.0021				1.3095	-2.1237e-05				1.2946	-0.00075365				1.3055	0.00012756
1.3066	-0.0021				1.3174	-2.8323e-05				1.3025	-0.00075509				1.3134	0.00013828
1.3145	-0.0021				1.3253	-2.1776e-05				1.3104	-0.00075649				1.3212	0.00013648
1.3224	-0.00211				1.3332	-1.679e-05				1.3183	-0.00075789				1.3291	0.00013468
1.3303	-0.00212				1.3411	-1.5444e-05				1.3261	-0.00076357				1.337	0.00013048
1.3382	-0.00211				1.349	-1.5939e-05				1.334	-0.00077417				1.3449	0.00013682
1.3461	-0.0021				1.3569	-1.6435e-05				1.3419	-0.00078814				1.3528	0.00013788
1.354	-0.0021				1.3648	-1.7735e-05				1.3498	-0.00078697				1.3607	0.00013893
1.3619	-0.0021				1.3727	-1.8223e-05				1.3577	-0.00078622				1.3686	0.0001525
1.3697	-0.0021				1.3806	-1.8711e-05				1.3656	-0.00079408				1.3765	0.00015584
1.3776	-0.0021				1.3885	-1.867e-05				1.3735	-0.00080195				1.3844	0.00015532
1.3855	-0.00209				1.3964	-1.8629e-05				1.3814	-0.00080109				1.3923	0.0001548
1.3934	-0.0021				1.4043	-2.7557e-05				1.3893	-0.0008008				1.4002	0.00015042
1.4013	-0.0021				1.4122	-2.6912e-05				1.3972	-0.00080051				1.4081	0.00014156
1.4092	-0.00209				1.4201	-2.7209e-05				1.4051	-0.00079995				1.416	0.00014654
1.4171	-0.00209				1.428	-2.7507e-05				1.413	-0.00079938				1.4239	0.00015381
1.425	-0.00209				1.4359	-3.2862e-05				1.4209	-0.0008024				1.4318	0.00015599
1.4329	-0.00209				1.4438	-3.7092e-05				1.4288	-0.00080784				1.4397	0.00016632
1.4408	-0.00209				1.4517	-4.1779e-05				1.4367	-0.00082038				1.4476	0.0001681
1.4487	-0.00209				1.4596	-3.2443e-05				1.4446	-0.0008267				1.4555	0.00016817
1.4566	-0.00208				1.4674	-3.2528e-05				1.4525	-0.00082508				1.4634	0.00016823
1.4645	-0.00207				1.4753	-3.2614e-05				1.4604	-0.00082587				1.4713	0.00017159
1.4724	-0.00206				1.4832	-3.4256e-05				1.4683	-0.00082667				1.4791	0.00018169
1.4803	-0.00206				1.4911	-4.3949e-05				1.4762	-0.00083161				1.487	0.00018213
1.4882	-0.00206				1.499	-4.4181e-05				1.4841	-0.00083743				1.4949	0.00018238
1.4961	-0.00206				1.5069	-4.4413e-05				1.4919	-0.00083348				1.5028	0.00018263
1.504	-0.00205				1.5148	-4.6643e-05				1.4998	-0.00082953				1.5107	0.00018464
1.5119	-0.00205				1.5227	-4.9632e-05				1.5077	-0.00082875				1.5186	0.00018575
1.5198	-0.00204				1.5306	-5.2622e-05				1.5156	-0.00082521				1.5265	0.00018685
1.5276	-0.00203				1.5385	-5.8518e-05				1.5235	-0.00082375				1.5344	0.00018918
1.5355	-0.00203				1.5464	-5.9214e-05				1.5314	-0.00082229				1.5423	0.00019039
1.5434	-0.00203				1.5543	-5.991e-05				1.5393	-0.00082096				1.5502	0.00019078
1.5513	-0.00203				1.5622	-6.2537e-05				1.5472	-0.00081456				1.5581	0.00019074
1.5592	-0.00203				1.5701	-6.3413e-05				1.5551	-0.00081201				1.566	0.00019071
1.5671	-0.00202				1.578	-6.4288e-05				1.563	-0.00081889				1.5739	0.00020474
1.575	-0.00202				1.5859	-6.2051e-05				1.5709	-0.00082576				1.5818	0.00020544
1.5829	-0.00202				1.5938	-6.2001e-05				1.5788	-0.00082354				1.5897	0.00020528
1.5908	-0.00202				1.6017	-6.1951e-05				1.5867	-0.0008203				1.5976	0.00020512
1.5987	-0.00201				1.6096	-7.635e-05				1.5946	-0.00081706				1.6055	0.00020212
1.6066	-0.00201				1.6175	-7.8663e-05				1.6025	-0.0008134				1.6134	0.00020923
1.6145	-0.00201				1.6254	-8.0123e-05				1.6104	-0.00080975				1.6213	0.00021787
1.6224	-0.00201				1.6332	-8.1582e-05				1.6183	-0.00080566				1.6292	0.00021907
1.6303	-0.002				1.6411	-7.8267e-05				1.6262	-0.00080509				1.637	0.00021836
1.6382	-0.002				1.649	-6.4818e-05				1.6341	-0.00080452				1.6449	0.00021764
1.6461	-0.002				1.6569	-6.5615e-05				1.642	-0.00080604				1.6528	0.00020931
1.654	-0.002				1.6648	-6.6411e-05				1.6498	-0.00080222				1.6607	0.00020874
1.6619	-0.002				1.6727	-7.0506e-05				1.6577	-0.00078902				1.6686	0.000213
1.6698	-0.00199				1.6806	-7.0305e-05				1.6656	-0.00078599				1.6765	0.00021434
1.6777	-0.00198				1.6885	-7.0104e-05				1.6735	-0.00078645				1.6844	0.00022061
1.6855	-0.00198				1.6964	-7.3241e-05				1.6814	-0.00078692				1.6923	0.00021953
1.6934	-0.00197				1.7043	-7.7084e-05				1.6893	-0.00077686				1.7002	0.00021844
1.7013	-0.00197				1.7122	-7.1381e-05				1.6972	-0.00077649				1.7081	0.00021453
1.7092	-0.00197				1.7201	-6.9026e-05				1.7051	-0.00077611				1.716	0.00021115
1.7171	-0.00197				1.728	-6.736e-05				1.713	-0.00077733				1.7239	0.00020781
1.725	-0.00196				1.7359	-6.644e-05				1.7209	-0.00078163				1.7318	0.00020616
1.7329	-0.00196				1.7438	-6.6532e-05				1.7288	-0.00076668				1.7397	0.00020691
1.7408	-0.00197				1.7517	-6.6624e-05				1.7367	-0.00075747				1.7476	0.00020732
1.7487	-0.00197				1.7596	-6.7728e-05				1.7446	-0.00074859				1.7555	0.00020764
1.7566	-0.00196				1.7675	-6.8585e-05				1.7525	-0.00073846				1.7634	0.00020796
1.7645	-0.00196				1.7754	-6.9442e-05				1.7604	-0.0007369				1.7713	0.00019408
1.7724	-0.00195				1.7833	-7.0151e-05				1.7683	-0.00073597				1.7792	0.00018577
1.7803	-0.00195				1.7912	-5.4638e-05				1.7762	-0.00073504				1.7871	0.00018468
1.7882	-0.00194				1.799	-4.8465e-05				1.7841	-0.00073433				1.795	0.00017821
1.7961	-0.00193				1.8069	-4.7562e-05				1.792	-0.00073414				1.8028	0.00017294
1.804	-0.00193				1.8148	-4.6703e-05				1.7999	-0.00073395				1.8107	0.00017634
1.8119	-0.00193				1.8227	-4.5844e-05				1.8078	-0.00073429				1.8186	0.00017755
1.8198	-0.00193				1.8306	-4.4611e-05				1.8156	-0.00073322				1.8265	0.000173
1.8277	-0.00193				1.8385	-4.1484e-05				1.8235	-0.00073241				1.8344	0.00016846
1.8356	-0.00192				1.8464	-4.0978e-05				1.8314	-0.00073161				1.8423	0.00016621
1.8435	-0.00192				1.8543	-4.0472e-05				1.8393	-0.00072465				1.8502	0.00016397
1.8513	-0.00191				1.8622	-3.5489e-05				1.8472	-0.00072145				1.8581	0.00015725
1.8592	-0.00191				1.8701	-3.537e-05				1.8551	-0.0007196				1.866	0.00015772
1.8671	-0.00191				1.878	-3.5251e-05				1.863	-0.00071774				1.8739	0.00016059
1.875	-0.0019				1.8859	-3.6489e-05				1.8709	-0.00071669				1.8818	0.00016113
1.8829	-0.0019				1.8938	-2.8516e-05				1.8788	-0.00071407				1.8897	0.00016135
1.8908	-0.0019				1.9017	-2.6495e-05				1.8867	-0.00071248				1.8976	0.00016157
1.8987	-0.0019				1.9096	-2.7757e-05				1.8946	-0.00071746				1.9055	0.00015797
1.9066	-0.0019				1.9175	-2.902e-05				1.9025	-0.00072243				1.9134	0.00014179
1.9145	-0.00189				1.9254	-2.4925e-05				1.9104	-0.0007178				1.9213	0.0001347
1.9224	-0.00189				1.9333	-2.065e-05				1.9183	-0.00069872				1.9292	0.00013489
1.9303	-0.00188				1.9412	-1.8811e-05				1.9262	-0.00068743				1.9371	0.00013507
1.9382	-0.00187				1.9491	-1.8543e-05				1.9341	-0.00068518				1.945	0.00013446
1.9461	-0.00187				1.9569	-1.8275e-05				1.942	-0.00068367				1.9529	0.00013384
1.954	-0.00187				1.9648	-8.0764e-06				1.9499	-0.00067693				1.9607	0.00013061
1.9619	-0.00187				1.9727	-7.7186e-06				1.9578	-0.00066718				1.9686	0.00012955
1.9698	-0.00186				1.9806	-7.6808e-06				1.9657	-0.00066328				1.9765	0.00012368
1.9777	-0.00186				1.9885	-7.643e-06				1.9735	-0.00065939				1.9844	0.00011875
1.9856	-0.00185				1.9964	-5.9749e-06				1.9814	-0.00065388				1.9923	0.00012072
1.9935	-0.00184				2.0043	-4.8519e-06				1.9893	-0.00065193				2.0002	0.00011709
2.0014	-0.00184				2.0122	-5.4574e-06				1.9972	-0.0006508				2.0081	0.00011346
2.0092	-0.00183				2.0201	-6.0628e-06				2.0051	-0.00064968				2.016	0.00010506
2.0171	-0.00183				2.028	-5.333e-06				2.013	-0.00064448				2.0239	9.9467e-05
2.025	-0.00182				2.0359	5.5834e-06				2.0209	-0.0006417				2.0318	0.00010683
2.0329	-0.00182				2.0438	7.7066e-06				2.0288	-0.00063892				2.0397	0.00010982
2.0408	-0.00181				2.0517	7.9922e-06				2.0367	-0.00063518				2.0476	0.00011061
2.0487	-0.00181				2.0596	8.2779e-06				2.0446	-0.00063367				2.0555	0.00010675
2.0566	-0.00181				2.0675	8.3448e-06				2.0525	-0.00063215				2.0634	0.00010289
2.0645	-0.00181				2.0754	4.1887e-06				2.0604	-0.00062526				2.0713	0.00010898
2.0724	-0.00181				2.0833	8.035e-06				2.0683	-0.00061129				2.0792	0.00011294
2.0803	-0.00181				2.0912	1.0307e-05				2.0762	-0.0005967				2.0871	0.00011031
2.0882	-0.00181				2.0991	1.0926e-05				2.0841	-0.00059423				2.095	0.00010768
2.0961	-0.00181				2.107	1.1545e-05				2.092	-0.00059038				2.1029	0.00010065
2.104	-0.00179				2.1149	1.217e-05				2.0999	-0.00058606				2.1108	0.00010001
2.1119	-0.00179				2.1227	1.1012e-05				2.1078	-0.00058114				2.1186	0.00010079
2.1198	-0.00178				2.1306	9.8535e-06				2.1157	-0.00058031				2.1265	0.00010101
2.1277	-0.00178				2.1385	5.3247e-06				2.1236	-0.00058106				2.1344	0.00010122
2.1356	-0.00178				2.1464	4.4614e-06				2.1314	-0.00058182				2.1423	9.8982e-05
2.1435	-0.00177				2.1543	-3.4689e-07				2.1393	-0.00058416				2.1502	9.7946e-05
2.1514	-0.00176				2.1622	8.6868e-06				2.1472	-0.00058413				2.1581	9.6911e-05
2.1593	-0.00176				2.1701	1.435e-05				2.1551	-0.00057499				2.166	9.3965e-05
2.1671	-0.00176				2.178	1.3202e-05				2.163	-0.00056408				2.1739	0.00010107
2.175	-0.00175				2.1859	1.2054e-05				2.1709	-0.00056177				2.1818	0.00011373
2.1829	-0.00175				2.1938	7.137e-06				2.1788	-0.00056122				2.1897	0.00011024
2.1908	-0.00175				2.2017	5.6664e-06				2.1867	-0.00056067				2.1976	0.00010674
2.1987	-0.00174				2.2096	1.0853e-05				2.1946	-0.00055887				2.2055	9.9405e-05
2.2066	-0.00174				2.2175	1.1246e-05				2.2025	-0.00055269				2.2134	0.00010071
2.2145	-0.00174				2.2254	1.7752e-05				2.2104	-0.00054822				2.2213	0.00010026
2.2224	-0.00174				2.2333	2.0925e-05				2.2183	-0.00054693				2.2292	9.9809e-05
2.2303	-0.00174				2.2412	2.243e-05				2.2262	-0.00054564				2.2371	9.5238e-05
2.2382	-0.00173				2.2491	1.9795e-05				2.2341	-0.00054508				2.245	9.0581e-05
2.2461	-0.00174				2.257	1.7159e-05				2.242	-0.00054453				2.2529	8.4408e-05
2.254	-0.00172				2.2649	1.8165e-05				2.2499	-0.0005443				2.2608	8.6371e-05
2.2619	-0.00171				2.2728	1.828e-05				2.2578	-0.00053935				2.2687	8.8334e-05
2.2698	-0.00171				2.2806	1.8395e-05				2.2657	-0.00053309				2.2766	9.6101e-05
2.2777	-0.00171				2.2885	3.2315e-05				2.2736	-0.00052393				2.2844	9.7702e-05
2.2856	-0.00171				2.2964	3.5284e-05				2.2815	-0.00052252				2.2923	9.6765e-05
2.2935	-0.00172				2.3043	3.8254e-05				2.2894	-0.00052111				2.3002	9.5828e-05
2.3014	-0.00171				2.3122	3.6915e-05				2.2972	-0.00051945				2.3081	0.00010518
2.3093	-0.0017				2.3201	3.5577e-05				2.3051	-0.00051779				2.316	0.00010911
2.3172	-0.00171				2.328	3.1259e-05				2.313	-0.00050607				2.3239	0.00011304
2.325	-0.00171				2.3359	2.2821e-05				2.3209	-0.0004983				2.3318	0.00011814
2.3329	-0.00171				2.3438	2.7106e-05				2.3288	-0.00049574				2.3397	0.00012029
2.3408	-0.00173				2.3517	3.1431e-05				2.3367	-0.00049319				2.3476	0.00012244
2.3487	-0.00171				2.3596	3.5757e-05				2.3446	-0.0004848				2.3555	0.00012644
2.3566	-0.0017				2.3675	3.6283e-05				2.3525	-0.00046805				2.3634	0.00012862
2.3645	-0.0017				2.3754	4.2801e-05				2.3604	-0.00046734				2.3713	0.0001308
2.3724	-0.00169				2.3833	3.9535e-05				2.3683	-0.00046783				2.3792	0.00013579
2.3803	-0.00169				2.3912	3.6268e-05				2.3762	-0.00046832				2.3871	0.00013657
2.3882	-0.00169				2.3991	2.879e-05				2.3841	-0.00046865				2.395	0.00013645
2.3961	-0.00169				2.407	2.5821e-05				2.392	-0.00046899				2.4029	0.00013633
2.404	-0.00168				2.4149	2.6935e-05				2.3999	-0.00046373				2.4108	0.00013239
2.4119	-0.00168				2.4228	2.5708e-05				2.4078	-0.00045356				2.4187	0.00014217
2.4198	-0.00168				2.4307	2.4481e-05				2.4157	-0.00045364				2.4266	0.00014414
2.4277	-0.00167				2.4386	2.4811e-05				2.4236	-0.00045373				2.4345	0.00014611
2.4356	-0.00166				2.4464	3.5649e-05				2.4315	-0.000456				2.4423	0.0001471
2.4435	-0.00166				2.4543	3.5565e-05				2.4394	-0.00043921				2.4502	0.00014894
2.4514	-0.00166				2.4622	3.5482e-05				2.4473	-0.00043198				2.4581	0.00014912
2.4593	-0.00166				2.4701	3.1695e-05				2.4551	-0.00042475				2.466	0.00014929
2.4672	-0.00166				2.478	3.0697e-05				2.463	-0.00042393				2.4739	0.00015953
2.4751	-0.00166				2.4859	2.9698e-05				2.4709	-0.00042565				2.4818	0.00016018
2.483	-0.00166				2.4938	2.1653e-05				2.4788	-0.00042737				2.4897	0.00016083
2.4908	-0.00166				2.5017	2.3163e-05				2.4867	-0.00043473				2.4976	0.00016224
2.4987	-0.00166				2.5096	3.2043e-05				2.4946	-0.00042493				2.5055	0.00016366
2.5066	-0.00166				2.5175	3.6366e-05				2.5025	-0.00042207				2.5134	0.00016315
2.5145	-0.00165				2.5254	3.793e-05				2.5104	-0.00042088				2.5213	0.00016264
2.5224	-0.00166				2.5333	3.3896e-05				2.5183	-0.00041968				2.5292	0.0001601
2.5303	-0.00166				2.5412	2.9862e-05				2.5262	-0.00040681				2.5371	0.00016905
2.5382	-0.00166				2.5491	1.7299e-05				2.5341	-0.00040319				2.545	0.00016945
2.5461	-0.00166				2.557	1.8966e-05				2.542	-0.00039054				2.5529	0.00016986
2.554	-0.00166				2.5649	1.7004e-05				2.5499	-0.00038983				2.5608	0.00017399
2.5619	-0.00166				2.5728	1.5043e-05				2.5578	-0.00038912				2.5687	0.00017625
2.5698	-0.00167				2.5807	-1.3269e-06				2.5657	-0.00038655				2.5766	0.00018497
2.5777	-0.00167				2.5886	-3.7709e-06				2.5736	-0.00038414				2.5845	0.00018676
2.5856	-0.00167				2.5965	2.8175e-06				2.5815	-0.00038337				2.5924	0.00018748
2.5935	-0.00168				2.6043	6.0823e-06				2.5894	-0.0003851				2.6003	0.00018654
2.6014	-0.00168				2.6122	2.382e-06				2.5973	-0.00038684				2.6081	0.0001856
2.6093	-0.00168				2.6201	-1.3182e-06				2.6052	-0.00038939				2.616	0.00019297
2.6172	-0.0017				2.628	-3.5837e-06				2.6131	-0.00039194				2.6239	0.00019569
2.6251	-0.0017				2.6359	-4.5893e-06				2.6209	-0.00039178				2.6318	0.00019663
2.633	-0.00171				2.6438	-5.5949e-06				2.6288	-0.00037645				2.6397	0.00019757
2.6409	-0.00171				2.6517	-6.6328e-06				2.6367	-0.00036988				2.6476	0.00020237
2.6487	-0.00171				2.6596	-7.6708e-06				2.6446	-0.00036659				2.6555	0.00020398
2.6566	-0.00172				2.6675	-1.6525e-05				2.6525	-0.0003683				2.6634	0.00020398
2.6645	-0.00172				2.6754	-2.6224e-05				2.6604	-0.00037002				2.6713	0.00020399
2.6724	-0.00172				2.6833	-3.0178e-05				2.6683	-0.0003839				2.6792	0.00020323
2.6803	-0.00172				2.6912	-3.6608e-05				2.6762	-0.00038247				2.6871	0.00020238
2.6882	-0.00173				2.6991	-3.678e-05				2.6841	-0.00038165				2.695	0.00020152
2.6961	-0.00173				2.707	-3.6952e-05				2.692	-0.0003809				2.7029	0.00019538
2.704	-0.00173				2.7149	-5.5896e-05				2.6999	-0.00038225				2.7108	0.00019198
2.7119	-0.00173				2.7228	-5.7156e-05				2.7078	-0.00038361				2.7187	0.00019111
2.7198	-0.00174				2.7307	-5.7468e-05				2.7157	-0.00038707				2.7266	0.00019024
2.7277	-0.00174				2.7386	-5.7919e-05				2.7236	-0.00039102				2.7345	0.00018926
2.7356	-0.00173				2.7465	-4.821e-05				2.7315	-0.00039393				2.7424	0.000187
2.7435	-0.00173				2.7544	-4.9107e-05				2.7394	-0.00039684				2.7503	0.00018538
2.7514	-0.00174				2.7623	-5.0003e-05				2.7473	-0.00040428				2.7582	0.00018654
2.7593	-0.00174				2.7701	-5.3381e-05				2.7552	-0.00041022				2.766	0.00018653
2.7672	-0.00177				2.778	-6.8375e-05				2.7631	-0.00041278				2.7739	0.00018651
2.7751	-0.00178				2.7859	-7.1964e-05				2.771	-0.00041213				2.7818	0.00018074
2.783	-0.00178				2.7938	-7.2732e-05				2.7788	-0.00041148				2.7897	0.00017864
2.7909	-0.00179				2.8017	-7.4968e-05				2.7867	-0.00041269				2.7976	0.00017654
2.7988	-0.00179				2.8096	-7.7204e-05				2.7946	-0.00041397				2.8055	0.00017196
2.8066	-0.0018				2.8175	-8.2587e-05				2.8025	-0.00041525				2.8134	0.00017206
2.8145	-0.00181				2.8254	-8.7571e-05				2.8104	-0.00041873				2.8213	0.00017216
2.8224	-0.00182				2.8333	-8.9155e-05				2.8183	-0.00041918				2.8292	0.00017189
2.8303	-0.00183				2.8412	-7.8993e-05				2.8262	-0.00041963				2.8371	0.00016982
2.8382	-0.00183				2.8491	-7.7416e-05				2.8341	-0.00042181				2.845	0.00016588
2.8461	-0.00183				2.857	-7.9495e-05				2.842	-0.00042623				2.8529	0.00016258
2.854	-0.00184				2.8649	-8.1573e-05				2.8499	-0.00043435				2.8608	0.00015538
2.8619	-0.00184				2.8728	-8.6834e-05				2.8578	-0.00044298				2.8687	0.0001488
2.8698	-0.00184				2.8807	-8.9238e-05				2.8657	-0.00043743				2.8766	0.00015386
2.8777	-0.00184				2.8886	-9.2447e-05				2.8736	-0.00043686				2.8845	0.0001533
2.8856	-0.00184				2.8965	-9.3231e-05				2.8815	-0.00043629				2.8924	0.00015275
2.8935	-0.00184				2.9044	-9.4015e-05				2.8894	-0.00043789				2.9003	0.00014496
2.9014	-0.00184				2.9123	-9.2769e-05				2.8973	-0.00043366				2.9082	0.00013547
2.9093	-0.00184				2.9202	-9.2323e-05				2.9052	-0.00042768				2.9161	0.00013707
2.9172	-0.00184				2.928	-9.7203e-05				2.9131	-0.0004217				2.9239	0.00013746
2.9251	-0.00184				2.9359	-0.00010208				2.921	-0.00041754				2.9318	0.00013435
2.933	-0.00186				2.9438	-8.5755e-05				2.9289	-0.00040839				2.9397	0.00013123
2.9409	-0.00187				2.9517	-8.2087e-05				2.9368	-0.00040058				2.9476	0.00012425
2.9488	-0.00187				2.9596	-7.8787e-05				2.9446	-0.00039717				2.9555	0.00012398
2.9567	-0.00187				2.9675	-7.5568e-05				2.9525	-0.00039543				2.9634	0.0001237
2.9645	-0.00188				2.9754	-7.3678e-05				2.9604	-0.0004013				2.9713	0.00011423
2.9724	-0.00188				2.9833	-7.2618e-05				2.9683	-0.00040717				2.9792	0.00011202
2.9803	-0.00189				2.9912	-7.2102e-05				2.9762	-0.00041435				2.9871	0.00011152
2.9882	-0.0019				2.9991	-7.1793e-05				2.9841	-0.0004027				2.995	0.00011102
2.9961	-0.0019				3.007	-7.4024e-05				2.992	-0.00040172				3.0029	9.8676e-05
3.004	-0.0019				3.0149	-7.6256e-05				2.9999	-0.00040075				3.0108	8.983e-05
3.0119	-0.00191				3.0228	-8.1028e-05				3.0078	-0.00039973				3.0187	8.8481e-05
3.0198	-0.00193				3.0307	-7.9138e-05				3.0157	-0.00039281				3.0266	8.1504e-05
3.0277	-0.00193				3.0386	-7.4023e-05				3.0236	-0.00039096				3.0345	8.6576e-05
3.0356	-0.00193				3.0465	-7.1723e-05				3.0315	-0.00039077				3.0424	8.8439e-05
3.0435	-0.00194				3.0544	-7.1201e-05				3.0394	-0.00039058				3.0503	8.211e-05
3.0514	-0.00196				3.0623	-7.0678e-05				3.0473	-0.00039599				3.0582	7.5781e-05
3.0593	-0.00196				3.0702	-6.5462e-05				3.0552	-0.00039827				3.0661	7.4263e-05
3.0672	-0.00196				3.0781	-6.3355e-05				3.0631	-0.0003888				3.074	7.2746e-05
3.0751	-0.00195				3.086	-6.279e-05				3.071	-0.0003828				3.0819	6.8921e-05
3.083	-0.00195				3.0938	-6.2997e-05				3.0789	-0.00037765				3.0897	6.204e-05
3.0909	-0.00196				3.1017	-6.3203e-05				3.0868	-0.00037219				3.0976	5.2551e-05
3.0988	-0.00197				3.1096	-7.6174e-05				3.0947	-0.00037151				3.1055	5.4332e-05
3.1067	-0.00198				3.1175	-7.3858e-05				3.1025	-0.00037084				3.1134	5.4935e-05
3.1146	-0.00198				3.1254	-6.7755e-05				3.1104	-0.0003712				3.1213	5.1967e-05
3.1225	-0.00198				3.1333	-6.2379e-05				3.1183	-0.00037323				3.1292	4.8999e-05
3.1303	-0.00198				3.1412	-6.2287e-05				3.1262	-0.00037193				3.1371	4.3612e-05
3.1382	-0.002				3.1491	-6.2196e-05				3.1341	-0.00035575				3.145	4.2864e-05
3.1461	-0.002				3.157	-6.4814e-05				3.142	-0.00034763				3.1529	4.1972e-05
3.154	-0.00199				3.1649	-6.8111e-05				3.1499	-0.00034446				3.1608	4.1081e-05
3.1619	-0.00199				3.1728	-6.5117e-05				3.1578	-0.0003413				3.1687	4.5868e-05
3.1698	-0.00199				3.1807	-6.423e-05				3.1657	-0.00033157				3.1766	4.7035e-05
3.1777	-0.00199				3.1886	-6.3343e-05				3.1736	-0.0003254				3.1845	4.7652e-05
3.1856	-0.002				3.1965	-5.3641e-05				3.1815	-0.00030461				3.1924	4.776e-05
3.1935	-0.00202				3.2044	-5.3118e-05				3.1894	-0.00029774				3.2003	4.7868e-05
3.2014	-0.00203				3.2123	-5.2595e-05				3.1973	-0.00029295				3.2082	4.6476e-05
3.2093	-0.00203				3.2202	-4.8125e-05				3.2052	-0.0002854				3.2161	4.5083e-05
3.2172	-0.00203				3.2281	-4.6689e-05				3.2131	-0.00028241				3.224	4.1031e-05
3.2251	-0.00203				3.236	-4.7491e-05				3.221	-0.00027943				3.2319	3.8046e-05
3.233	-0.00203				3.2439	-4.8292e-05				3.2289	-0.00026435				3.2398	3.5624e-05
3.2409	-0.00205				3.2517	-4.8627e-05				3.2368	-0.00025442				3.2476	4.5157e-05
3.2488	-0.00205				3.2596	-4.8463e-05				3.2447	-0.0002514				3.2555	4.4676e-05
3.2567	-0.00205				3.2675	-4.8299e-05				3.2526	-0.00024839				3.2634	4.4196e-05
3.2646	-0.00205				3.2754	-4.791e-05				3.2605	-0.00024409				3.2713	4.1931e-05
3.2725	-0.00207				3.2833	-3.9666e-05				3.2683	-0.00024211				3.2792	4.9928e-05
3.2804	-0.00207				3.2912	-3.82e-05				3.2762	-0.00024086				3.2871	5.1761e-05
3.2882	-0.00207				3.2991	-3.5364e-05				3.2841	-0.0002396				3.295	5.8007e-05
3.2961	-0.00207				3.307	-2.9398e-05				3.292	-0.00023584				3.3029	6.4086e-05
3.304	-0.00208				3.3149	-2.9702e-05				3.2999	-0.00022114				3.3108	6.4789e-05
3.3119	-0.00209				3.3228	-3.0005e-05				3.3078	-0.00021361				3.3187	6.5492e-05
3.3198	-0.00209				3.3307	-3.6283e-05				3.3157	-0.00020608				3.3266	7.682e-05
3.3277	-0.00209				3.3386	-3.0764e-05				3.3236	-0.00019907				3.3345	7.5632e-05
3.3356	-0.00209				3.3465	-2.7928e-05				3.3315	-0.00019445				3.3424	7.4445e-05
3.3435	-0.0021				3.3544	-2.6781e-05				3.3394	-0.00019014				3.3503	7.1325e-05
3.3514	-0.00211				3.3623	-2.5633e-05				3.3473	-0.00018858				3.3582	7.2967e-05
3.3593	-0.0021				3.3702	-2.5145e-05				3.3552	-0.00018798				3.3661	7.7788e-05
3.3672	-0.00209				3.3781	-2.6865e-05				3.3631	-0.00018738				3.374	8.003e-05
3.3751	-0.00209				3.386	-2.8585e-05				3.371	-0.00018004				3.3819	8.0672e-05
3.383	-0.00209				3.3939	-2.8109e-05				3.3789	-0.00018113				3.3898	8.1314e-05
3.3909	-0.00209				3.4018	-2.7633e-05				3.3868	-0.00018223				3.3977	8.624e-05
3.3988	-0.00209				3.4097	-2.7501e-05				3.3947	-0.00018834				3.4055	8.8179e-05
3.4067	-0.00208				3.4175	-2.7369e-05				3.4026	-0.00018215				3.4134	9.0118e-05
3.4146	-0.00208				3.4254	-2.9216e-05				3.4105	-0.00018205				3.4213	9.2483e-05
3.4225	-0.00208				3.4333	-3.0561e-05				3.4184	-0.00018196				3.4292	9.8277e-05
3.4304	-0.00208				3.4412	-3.1905e-05				3.4262	-0.00018488				3.4371	0.00010061
3.4383	-0.00208				3.4491	-2.9944e-05				3.4341	-0.0001818				3.445	0.00010176
3.4461	-0.00208				3.457	-1.3941e-05				3.442	-0.00018059				3.4529	0.0001029
3.454	-0.00207				3.4649	-9.9636e-06				3.4499	-0.00017336				3.4608	0.00010567
3.4619	-0.00206				3.4728	-9.1828e-06				3.4578	-0.00016853				3.4687	0.00010625
3.4698	-0.00206				3.4807	-8.402e-06				3.4657	-0.00016587				3.4766	0.00010646
3.4777	-0.00205				3.4886	-5.7046e-06				3.4736	-0.00016553				3.4845	0.00010667
3.4856	-0.00205				3.4965	-6.2304e-06				3.4815	-0.00016519				3.4924	0.00010069
3.4935	-0.00205				3.5044	-6.7562e-06				3.4894	-0.00016178				3.5003	0.00010104
3.5014	-0.00205				3.5123	-8.3064e-06				3.4973	-0.00015514				3.5082	9.7648e-05
3.5093	-0.00204				3.5202	-3.7705e-06				3.5052	-0.00015253				3.5161	9.4261e-05
3.5172	-0.00204				3.5281	-2.9396e-06				3.5131	-0.00014993				3.524	9.9814e-05
3.5251	-0.00202				3.536	-4.5269e-06				3.521	-0.00014213				3.5319	0.00010429
3.533	-0.00201				3.5439	-6.1141e-06				3.5289	-0.00012697				3.5398	0.00010598
3.5409	-0.00201				3.5518	-3.868e-06				3.5368	-0.00012692				3.5477	0.00010767
3.5488	-0.00201				3.5597	3.8873e-06				3.5447	-0.00012688				3.5556	0.00010854
3.5567	-0.00201				3.5676	6.6791e-06				3.5526	-0.00012754				3.5635	0.00010739
3.5646	-0.00201				3.5755	9.4709e-06				3.5605	-0.00012931				3.5713	0.00010624
3.5725	-0.00201				3.5833	1.1971e-05				3.5684	-0.0001095				3.5792	9.6145e-05
3.5804	-0.002				3.5912	1.2901e-05				3.5763	-0.00010777				3.5871	8.6552e-05
3.5883	-0.00199				3.5991	1.2818e-05				3.5842	-0.00010769				3.595	8.8425e-05
3.5962	-0.00199				3.607	1.2736e-05				3.592	-0.00010761				3.6029	8.8188e-05
3.604	-0.00199				3.6149	1.4579e-05				3.5999	-0.00010917				3.6108	8.7952e-05
3.6119	-0.00199				3.6228	1.5159e-05				3.6078	-0.00010688				3.6187	8.8608e-05
3.6198	-0.00199				3.6307	1.6158e-05				3.6157	-0.0001061				3.6266	8.9062e-05
3.6277	-0.00199				3.6386	1.6562e-05				3.6236	-0.00010533				3.6345	8.6968e-05
3.6356	-0.00198				3.6465	1.6967e-05				3.6315	-9.9336e-05				3.6424	8.4874e-05
3.6435	-0.00198				3.6544	2.71e-05				3.6394	-9.4556e-05				3.6503	8.5881e-05
3.6514	-0.00197				3.6623	3.5945e-05				3.6473	-8.9776e-05				3.6582	8.6531e-05
3.6593	-0.00197				3.6702	3.6518e-05				3.6552	-8.847e-05				3.6661	8.5607e-05
3.6672	-0.00197				3.6781	3.6829e-05				3.6631	-8.8403e-05				3.674	8.4682e-05
3.6751	-0.00196				3.686	4.3575e-05				3.671	-8.8335e-05				3.6819	7.8683e-05
3.683	-0.00196				3.6939	4.5145e-05				3.6789	-8.8912e-05				3.6898	7.5267e-05
3.6909	-0.00196				3.7018	4.582e-05				3.6868	-8.4965e-05				3.6977	7.3184e-05
3.6988	-0.00196				3.7097	4.6048e-05				3.6947	-7.3835e-05				3.7056	7.11e-05
3.7067	-0.00196				3.7176	4.6277e-05				3.7026	-7.1442e-05				3.7135	6.6766e-05
3.7146	-0.00196				3.7255	4.9214e-05				3.7105	-7.0395e-05				3.7214	5.9912e-05
3.7225	-0.00195				3.7334	4.7223e-05				3.7184	-6.9349e-05				3.7292	6.0925e-05
3.7304	-0.00192				3.7412	4.5233e-05				3.7263	-5.8059e-05				3.7371	6.1112e-05
3.7383	-0.00192				3.7491	4.0943e-05				3.7342	-4.3511e-05				3.745	6.1299e-05
3.7462	-0.00192				3.757	4.7902e-05				3.7421	-3.9827e-05				3.7529	5.8935e-05
3.7541	-0.00192				3.7649	5.0144e-05				3.7499	-3.9007e-05				3.7608	5.9135e-05
3.762	-0.00192				3.7728	5.2386e-05				3.7578	-3.8376e-05				3.7687	5.9334e-05
3.7698	-0.00191				3.7807	5.7026e-05				3.7657	-3.7746e-05				3.7766	5.8539e-05
3.7777	-0.00191				3.7886	5.6569e-05				3.7736	-3.0392e-05				3.7845	4.7691e-05
3.7856	-0.0019				3.7965	5.6112e-05				3.7815	-2.8135e-05				3.7924	4.1305e-05
3.7935	-0.0019				3.8044	5.2937e-05				3.7894	-2.5878e-05				3.8003	3.7969e-05
3.8014	-0.0019				3.8123	5.2316e-05				3.7973	-2.2142e-05				3.8082	3.0059e-05
3.8093	-0.0019				3.8202	5.3233e-05				3.8052	-1.5853e-05				3.8161	3.0877e-05
3.8172	-0.0019				3.8281	5.3674e-05				3.8131	-1.2457e-05				3.824	4.1593e-05
3.8251	-0.0019				3.836	5.6325e-05				3.821	-1.0467e-05				3.8319	4.5653e-05
3.833	-0.00191				3.8439	5.6768e-05				3.8289	-1.161e-05				3.8398	4.7364e-05
3.8409	-0.0019				3.8518	5.148e-05				3.8368	-1.2753e-05				3.8477	4.5601e-05
3.8488	-0.00189				3.8597	4.6192e-05				3.8447	-1.0612e-05				3.8556	4.3838e-05
3.8567	-0.00189				3.8676	3.5013e-05				3.8526	-4.3444e-06				3.8635	4.1236e-05
3.8646	-0.00188				3.8755	3.7464e-05				3.8605	-1.3621e-06				3.8714	3.6889e-05
3.8725	-0.00188				3.8834	4.3321e-05				3.8684	2.1956e-07				3.8793	3.7624e-05
3.8804	-0.00188				3.8913	4.9179e-05				3.8763	-2.5291e-07				3.8871	3.7007e-05
3.8883	-0.00188				3.8992	4.8801e-05				3.8842	-7.2539e-07				3.895	3.6389e-05
3.8962	-0.00189				3.907	4.8422e-05				3.8921	3.2271e-06				3.9029	3.1895e-05
3.9041	-0.00189				3.9149	4.6642e-05				3.9	5.4341e-06				3.9108	3.05e-05
3.912	-0.0019				3.9228	4.5319e-05				3.9079	2.6312e-06				3.9187	3.2431e-05
3.9199	-0.0019				3.9307	5.0482e-05				3.9157	-1.7179e-07				3.9266	3.6724e-05
3.9277	-0.0019				3.9386	5.2142e-05				3.9236	-1.0424e-05				3.9345	3.7111e-05
3.9356	-0.00191				3.9465	4.9807e-05				3.9315	9.7044e-06				3.9424	3.5262e-05
3.9435	-0.00191				3.9544	4.7471e-05				3.9394	1.143e-05				3.9503	3.3414e-05
3.9514	-0.00191				3.9623	3.4699e-05				3.9473	1.3155e-05				3.9582	3.2311e-05
3.9593	-0.00192				3.9702	3.9517e-05				3.9552	1.2428e-05				3.9661	3.1209e-05
3.9672	-0.00192				3.9781	3.825e-05				3.9631	1.1702e-05				3.974	2.6766e-05
3.9751	-0.00194				3.986	3.6984e-05				3.971	7.981e-06				3.9819	2.7415e-05
3.983	-0.00194				3.9939	3.2779e-05				3.9789	-5.9863e-06				3.9898	2.6467e-05
3.9909	-0.00194				4.0018	3.4406e-05				3.9868	-3.9519e-06				3.9977	2.5518e-05
3.9988	-0.00195				4.0097	3.4604e-05				3.9947	-4.464e-06				4.0056	2.0631e-05
4.0067	-0.00195				4.0176	3.4803e-05				4.0026	-4.9761e-06				4.0135	2.3197e-05
4.0146	-0.00195				4.0255	3.3573e-05				4.0105	-9.953e-06				4.0214	2.6202e-05
4.0225	-0.00196				4.0334	3.5072e-05				4.0184	-7.7693e-06				4.0293	2.9208e-05
4.0304	-0.00196				4.0413	3.6736e-05				4.0263	-6.6046e-06				4.0372	3.1767e-05
4.0383	-0.00196				4.0492	3.7093e-05				4.0342	-1.3791e-05				4.0451	3.0898e-05
4.0462	-0.00196				4.0571	3.6188e-05				4.0421	-2.0978e-05				4.0529	3.003e-05
4.0541	-0.00197				4.0649	3.5282e-05				4.05	-3.2148e-05				4.0608	2.9759e-05
4.062	-0.00197				4.0728	3.4129e-05				4.0579	-2.6357e-05				4.0687	2.9488e-05
4.0699	-0.00199				4.0807	3.4909e-05				4.0658	-2.351e-05				4.0766	2.5273e-05
4.0778	-0.002				4.0886	3.469e-05				4.0736	-2.6497e-05				4.0845	2.1033e-05
4.0856	-0.00199				4.0965	3.447e-05				4.0815	-2.9484e-05				4.0924	1.9407e-05
4.0935	-0.00199				4.1044	3.1799e-05				4.0894	-4.7735e-05				4.1003	1.5845e-05
4.1014	-0.00199				4.1123	3.4515e-05				4.0973	-5.0634e-05				4.1082	1.5464e-05
4.1093	-0.002				4.1202	3.4404e-05				4.1052	-5.257e-05				4.1161	1.0167e-05
4.1172	-0.00201				4.1281	3.4293e-05				4.1131	-5.4506e-05				4.124	2.4094e-06
4.1251	-0.00201				4.136	3.252e-05				4.121	-5.759e-05				4.1319	5.4631e-07
4.133	-0.00201				4.1439	1.8989e-05				4.1289	-6.9964e-05				4.1398	6.9064e-07
4.1409	-0.00201				4.1518	2.6338e-05				4.1368	-7.1012e-05				4.1477	-3.1605e-06
4.1488	-0.00202				4.1597	3.4192e-05				4.1447	-7.3007e-05				4.1556	-2.042e-05
4.1567	-0.00203				4.1676	3.7113e-05				4.1526	-8.0082e-05				4.1635	-1.4752e-05
4.1646	-0.00202				4.1755	3.8358e-05				4.1605	-8.4107e-05				4.1714	-1.2942e-05
4.1725	-0.00202				4.1834	3.5823e-05				4.1684	-8.8131e-05				4.1793	-1.4269e-05
4.1804	-0.00202				4.1913	3.3287e-05				4.1763	-0.00011116				4.1872	-1.5596e-05
4.1883	-0.00203				4.1992	2.6515e-05				4.1842	-0.00011395				4.1951	-2.006e-05
4.1962	-0.00203				4.2071	4.8634e-05				4.1921	-0.00011527				4.203	-2.6409e-05
4.2041	-0.00203				4.215	4.8483e-05				4.2	-0.00012208				4.2108	-3.1554e-05
4.212	-0.00203				4.2229	4.8333e-05				4.2079	-0.00012177				4.2187	-3.7916e-05
4.2199	-0.00204				4.2307	4.7005e-05				4.2158	-0.00012146				4.2266	-3.9889e-05
4.2278	-0.00204				4.2386	5.4192e-05				4.2237	-0.00012797				4.2345	-4.1861e-05
4.2357	-0.00203				4.2465	5.4515e-05				4.2315	-0.0001285				4.2424	-4.8564e-05
4.2435	-0.00204				4.2544	5.498e-05				4.2394	-0.00013209				4.2503	-6.0369e-05
4.2514	-0.00204				4.2623	5.4967e-05				4.2473	-0.00014313				4.2582	-4.9223e-05
4.2593	-0.00204				4.2702	5.4955e-05				4.2552	-0.00014825				4.2661	-4.7323e-05
4.2672	-0.00204				4.2781	5.129e-05				4.2631	-0.000149				4.274	-4.7977e-05
4.2751	-0.00204				4.286	4.75e-05				4.271	-0.00014655				4.2819	-4.8631e-05
4.283	-0.00204				4.2939	4.3296e-05				4.2789	-0.00014665				4.2898	-5.9695e-05
4.2909	-0.00203				4.3018	3.8933e-05				4.2868	-0.00014674				4.2977	-6.221e-05
4.2988	-0.00203				4.3097	3.7192e-05				4.2947	-0.00015522				4.3056	-6.5459e-05
4.3067	-0.00203				4.3176	5.0631e-05				4.3026	-0.00015617				4.3135	-6.4323e-05
4.3146	-0.00203				4.3255	4.5697e-05				4.3105	-0.00015711				4.3214	-6.2494e-05
4.3225	-0.00203				4.3334	4.0763e-05				4.3184	-0.0001616				4.3293	-6.3321e-05
4.3304	-0.00203				4.3413	2.8189e-05				4.3263	-0.00016474				4.3372	-6.4148e-05
4.3383	-0.00203				4.3492	2.5532e-05				4.3342	-0.00016789				4.3451	-6.585e-05
4.3462	-0.00203				4.3571	3.073e-05				4.3421	-0.00018592				4.353	-6.7552e-05
4.3541	-0.00203				4.365	3.5929e-05				4.35	-0.00018311				4.3609	-6.7507e-05
4.362	-0.00202				4.3729	3.5552e-05				4.3579	-0.0001803				4.3688	-7.6926e-05
4.3699	-0.00202				4.3808	3.5175e-05				4.3658	-0.00018054				4.3766	-8.6345e-05
4.3778	-0.00202				4.3886	3.194e-05				4.3737	-0.00018078				4.3845	-8.2928e-05
4.3857	-0.00202				4.3965	2.1182e-05				4.3816	-0.00018591				4.3924	-7.6362e-05
4.3936	-0.00202				4.4044	2.6973e-05				4.3895	-0.00019747				4.4003	-7.3126e-05
4.4015	-0.00201				4.4123	3.3975e-05				4.3973	-0.00018908				4.4082	-6.989e-05
4.4093	-0.002				4.4202	4.8747e-05				4.4052	-0.0001833				4.4161	-6.8346e-05
4.4172	-0.00199				4.4281	4.6711e-05				4.4131	-0.00017465				4.424	-6.7696e-05
4.4251	-0.00199				4.436	4.4676e-05				4.421	-0.00017124				4.4319	-6.7254e-05
4.433	-0.00199				4.4439	4.0033e-05				4.4289	-0.00017286				4.4398	-6.6869e-05
4.4409	-0.00197				4.4518	4.7965e-05				4.4368	-0.00017449				4.4477	-6.6485e-05
4.4488	-0.00197				4.4597	5.0416e-05				4.4447	-0.00018115				4.4556	-6.7236e-05
4.4567	-0.00196				4.4676	5.066e-05				4.4526	-0.00018659				4.4635	-6.7986e-05
4.4646	-0.00196				4.4755	5.0905e-05				4.4605	-0.00019546				4.4714	-7.0174e-05
4.4725	-0.00196				4.4834	4.7245e-05				4.4684	-0.00021116				4.4793	-6.4073e-05
4.4804	-0.00196				4.4913	4.6413e-05				4.4763	-0.00021061				4.4872	-4.9873e-05
4.4883	-0.00195				4.4992	4.5581e-05				4.4842	-0.00021138				4.4951	-4.3152e-05
4.4962	-0.00195				4.5071	5.0354e-05				4.4921	-0.000222				4.503	-4.1794e-05
4.5041	-0.00194				4.515	4.9786e-05				4.5	-0.00022326				4.5109	-4.1018e-05
4.512	-0.00193				4.5229	4.9217e-05				4.5079	-0.00022453				4.5188	-4.0243e-05
4.5199	-0.00193				4.5308	4.3667e-05				4.5158	-0.00022812				4.5267	-3.3146e-05
4.5278	-0.00193				4.5387	4.1562e-05				4.5237	-0.000217				4.5345	-3.0155e-05
4.5357	-0.00193				4.5466	4.0648e-05				4.5316	-0.00021437				4.5424	-2.7164e-05
4.5436	-0.00193				4.5544	3.9734e-05				4.5395	-0.00021174				4.5503	-1.4005e-05
4.5515	-0.00191				4.5623	3.3888e-05				4.5474	-0.00020785				4.5582	-1.0439e-05
4.5594	-0.0019				4.5702	2.6602e-05				4.5552	-0.00020355				4.5661	-9.0791e-06
4.5672	-0.0019				4.5781	2.6802e-05				4.5631	-0.00019721				4.574	-7.7191e-06
4.5751	-0.00189				4.586	2.7001e-05				4.571	-0.00019613				4.5819	6.9221e-08
4.583	-0.00188				4.5939	2.6934e-05				4.5789	-0.00019534				4.5898	2.225e-06
4.5909	-0.00187				4.6018	2.6361e-05				4.5868	-0.00019456				4.5977	4.3808e-06
4.5988	-0.00187				4.6097	2.4126e-05				4.5947	-0.00019064				4.6056	7.8663e-06
4.6067	-0.00187				4.6176	2.7924e-05				4.6026	-0.00019148				4.6135	8.8959e-06
4.6146	-0.00186				4.6255	2.5247e-05				4.6105	-0.00019233				4.6214	9.9255e-06
4.6225	-0.00186				4.6334	2.257e-05				4.6184	-0.00018242				4.6293	1.1119e-05
4.6304	-0.00185				4.6413	1.4956e-05				4.6263	-0.00017524				4.6372	1.2313e-05
4.6383	-0.00185				4.6492	1.0621e-05				4.6342	-0.00017178				4.6451	1.7788e-05
4.6462	-0.00184				4.6571	2.1355e-05				4.6421	-0.00016845				4.653	3.8038e-05
4.6541	-0.00183				4.665	2.3676e-05				4.65	-0.00016513				4.6609	4.1943e-05
4.662	-0.00183				4.6729	2.1346e-05				4.6579	-0.00015875				4.6688	5.2453e-05
4.6699	-0.00182				4.6808	1.9015e-05				4.6658	-0.0001534				4.6767	5.5585e-05
4.6778	-0.0018				4.6887	1.3791e-05				4.6737	-0.00015102				4.6846	5.5992e-05
4.6857	-0.00179				4.6966	1.3777e-05				4.6816	-0.00015014				4.6924	5.64e-05
4.6936	-0.00179				4.7045	1.3764e-05				4.6895	-0.00014925				4.7003	6.2112e-05
4.7015	-0.00178				4.7123	1.0431e-05				4.6974	-0.00014868				4.7082	6.5659e-05
4.7094	-0.00177				4.7202	1.1254e-05				4.7053	-0.0001481				4.7161	6.9547e-05
4.7173	-0.00177				4.7281	1.1602e-05				4.7132	-0.00014946				4.724	7.0679e-05
4.7251	-0.00177				4.736	6.7563e-06				4.721	-0.0001436				4.7319	7.181e-05
4.733	-0.00175				4.7439	1.9109e-06				4.7289	-0.00013472				4.7398	8.3943e-05
4.7409	-0.00173				4.7518	-6.5521e-06				4.7368	-0.00013036				4.7477	9.4888e-05
4.7488	-0.00173				4.7597	-5.267e-06				4.7447	-0.00013164				4.7556	0.000101
4.7567	-0.00172				4.7676	-5.1827e-06				4.7526	-0.00013292				4.7635	0.00010208
4.7646	-0.00171				4.7755	-5.0983e-06				4.7605	-0.0001303				4.7714	0.00010189
4.7725	-0.0017				4.7834	-5.102e-06				4.7684	-0.00013165				4.7793	0.0001017
4.7804	-0.0017				4.7913	-9.9826e-06				4.7763	-0.00013301				4.7872	9.4437e-05
4.7883	-0.0017				4.7992	-1.5833e-05				4.7842	-0.00013326				4.7951	8.7387e-05
4.7962	-0.00169				4.8071	-1.7122e-05				4.7921	-0.00013351				4.803	9.8354e-05
4.8041	-0.00168				4.815	-1.6403e-05				4.8	-0.00013753				4.8109	0.00011818
4.812	-0.00167				4.8229	-1.4751e-05				4.8079	-0.00013286				4.8188	0.00012103
4.8199	-0.00167				4.8308	-1.5962e-05				4.8158	-0.00013095				4.8267	0.00012206
4.8278	-0.00166				4.8387	-1.7173e-05				4.8237	-0.00013587				4.8346	0.00012309
4.8357	-0.00166				4.8466	-2.1336e-05				4.8316	-0.00014079				4.8425	0.00012281
4.8436	-0.00166				4.8545	-2.5711e-05				4.8395	-0.00014501				4.8504	0.00012253
4.8515	-0.00165				4.8624	-2.1578e-05				4.8474	-0.00014447				4.8582	0.00011969
4.8594	-0.00162				4.8703	-2.1709e-05				4.8553	-0.00014388				4.8661	0.00011696
4.8673	-0.00161				4.8781	-2.1841e-05				4.8632	-0.0001433				4.874	0.0001105
4.8752	-0.00161				4.886	-2.2559e-05				4.8711	-0.00014676				4.8819	0.00012253
4.883	-0.00161				4.8939	-2.3458e-05				4.8789	-0.00015021				4.8898	0.00012532
4.8909	-0.0016				4.9018	-2.4357e-05				4.8868	-0.00016969				4.8977	0.00012591
4.8988	-0.0016				4.9097	-2.5391e-05				4.8947	-0.00017697				4.9056	0.00012243
4.9067	-0.00159				4.9176	-2.5694e-05				4.9026	-0.00017921				4.9135	0.00011895
4.9146	-0.00158				4.9255	-2.5997e-05				4.9105	-0.00018044				4.9214	0.00012665
4.9225	-0.00157				4.9334	-2.9622e-05				4.9184	-0.00018168				4.9293	0.00012701
4.9304	-0.00157				4.9413	-4.0251e-05				4.9263	-0.00018539				4.9372	0.00012736
4.9383	-0.00156				4.9492	-4.4429e-05				4.9342	-0.00018831				4.9451	0.00012866
4.9462	-0.00155				4.9571	-4.4414e-05				4.9421	-0.00017761				4.953	0.00012895
4.9541	-0.00155				4.965	-4.4399e-05				4.95	-0.00017929				4.9609	0.00012925
4.962	-0.00154				4.9729	-4.6341e-05				4.9579	-0.00018098				4.9688	0.00012217
4.9699	-0.00154				4.9808	-4.0009e-05				4.9658	-0.00018873				4.9767	0.00011719
4.9778	-0.00154				4.9887	-3.755e-05				4.9737	-0.00019687				4.9846	0.00013155
4.9857	-0.00154				4.9966	-3.8944e-05				4.9816	-0.00019558				4.9925	0.00013533
4.9936	-0.00154				5.0045	-4.0337e-05				4.9895	-0.00019517				5.0004	0.0001371
5.0015	-0.00153				5.0124	-5.1524e-05				4.9974	-0.00019476				5.0083	0.00013721
5.0094	-0.0015				5.0203	-5.4728e-05				5.0053	-0.00020221				5.0161	0.00013731
5.0173	-0.0015				5.0282	-5.4595e-05				5.0132	-0.00020926				5.024	0.00013573
5.0252	-0.00149				5.0361	-5.3548e-05				5.0211	-0.0002096				5.0319	0.00013171
5.0331	-0.00147				5.0439	-5.2501e-05				5.029	-0.00020995				5.0398	0.00012768
5.041	-0.00147				5.0518	-5.3908e-05				5.0369	-0.00020602				5.0477	0.00011793
5.0488	-0.00146				5.0597	-5.5314e-05				5.0447	-0.00021009				5.0556	0.00011613
5.0567	-0.00145				5.0676	-5.8502e-05				5.0526	-0.00021416				5.0635	0.00011571
5.0646	-0.00144				5.0755	-5.9244e-05				5.0605	-0.00022314				5.0714	0.00010732
5.0725	-0.00143				5.0834	-5.9987e-05				5.0684	-0.0002268				5.0793	0.00010536
5.0804	-0.00142				5.0913	-6.3604e-05				5.0763	-0.00022613				5.0872	9.6611e-05
5.0883	-0.00141				5.0992	-6.9081e-05				5.0842	-0.00022547				5.0951	9.4383e-05
5.0962	-0.0014				5.1071	-6.8089e-05				5.0921	-0.0002284				5.103	9.4511e-05
5.1041	-0.0014				5.115	-6.6707e-05				5.1	-0.00023134				5.1109	9.3948e-05
5.112	-0.0014				5.1229	-6.5325e-05				5.1079	-0.00023428				5.1188	0.00010145
5.1199	-0.00139				5.1308	-6.0604e-05				5.1158	-0.00023763				5.1267	0.00010491
5.1278	-0.00139				5.1387	-6.2461e-05				5.1237	-0.00024738				5.1346	0.00010544
5.1357	-0.00139				5.1466	-6.4317e-05				5.1316	-0.00026488				5.1425	0.00010597
5.1436	-0.00137				5.1545	-7.117e-05				5.1395	-0.00026051				5.1504	0.00010311
5.1515	-0.00137				5.1624	-7.4417e-05				5.1474	-0.00026151				5.1583	0.00010025
5.1594	-0.00137				5.1703	-7.7664e-05				5.1553	-0.0002625				5.1662	9.3508e-05
5.1673	-0.00137				5.1782	-8.4901e-05				5.1632	-0.00026798				5.174	0.00010129
5.1752	-0.00137				5.1861	-8.2862e-05				5.1711	-0.00027334				5.1819	0.00010618
5.1831	-0.00135				5.194	-7.0835e-05				5.179	-0.00029037				5.1898	0.00011059
5.191	-0.00135				5.2018	-6.9263e-05				5.1869	-0.00028988				5.1977	0.00011221
5.1989	-0.00135				5.2097	-7.0295e-05				5.1948	-0.00028739				5.2056	0.00011289
5.2067	-0.00134				5.2176	-7.1327e-05				5.2026	-0.00028903				5.2135	0.0001131
5.2146	-0.00134				5.2255	-7.5348e-05				5.2105	-0.00029067				5.2214	0.00011332
5.2225	-0.00134				5.2334	-7.6647e-05				5.2184	-0.00029882				5.2293	0.0001131
5.2304	-0.00135				5.2413	-7.7946e-05				5.2263	-0.00029882				5.2372	0.00010551
5.2383	-0.00133				5.2492	-8.3561e-05				5.2342	-0.00029882				5.2451	9.7944e-05
5.2462	-0.00131				5.2571	-8.2091e-05				5.2421	-0.000304				5.253	9.6356e-05
5.2541	-0.00131				5.265	-7.9397e-05				5.25	-0.00031373				5.2609	0.00010601
5.262	-0.00131				5.2729	-7.8843e-05				5.2579	-0.00031162				5.2688	0.00010827
5.2699	-0.00131				5.2808	-8.6062e-05				5.2658	-0.0003152				5.2767	0.0001094
5.2778	-0.00131				5.2887	-9.3281e-05				5.2737	-0.00031877				5.2846	0.00011053
5.2857	-0.0013				5.2966	-9.2239e-05				5.2816	-0.00032689				5.2925	0.00011777
5.2936	-0.00129				5.3045	-9.3395e-05				5.2895	-0.00032834				5.3004	0.00012109
5.3015	-0.00128				5.3124	-9.4552e-05				5.2974	-0.00032979				5.3083	0.00011609
5.3094	-0.00128				5.3203	-0.00010079				5.3053	-0.00033474				5.3162	0.00011109
5.3173	-0.00128				5.3282	-0.00010194				5.3132	-0.00034379				5.3241	0.00010257
5.3252	-0.00128				5.3361	-8.8227e-05				5.3211	-0.00035059				5.332	0.0001184
5.3331	-0.00127				5.344	-8.737e-05				5.329	-0.00035418				5.3398	0.00012147
5.341	-0.00127				5.3519	-8.4336e-05				5.3369	-0.00035633				5.3477	0.00012313
5.3489	-0.00127				5.3598	-8.5601e-05				5.3448	-0.00036005				5.3556	0.00012265
5.3568	-0.00127				5.3676	-8.6867e-05				5.3527	-0.00036378				5.3635	0.00012216
5.3646	-0.00126				5.3755	-8.6846e-05				5.3606	-0.00036376				5.3714	0.000115
5.3725	-0.00126				5.3834	-8.6826e-05				5.3684	-0.00036411				5.3793	0.00010456
5.3804	-0.00125				5.3913	-9.2504e-05				5.3763	-0.00036792				5.3872	0.00010823
5.3883	-0.00125				5.3992	-9.5775e-05				5.3842	-0.00039552				5.3951	0.00010631
5.3962	-0.00125				5.4071	-9.8341e-05				5.3921	-0.00041263				5.403	0.00010438
5.4041	-0.00125				5.415	-0.00010532				5.4	-0.00041178				5.4109	9.8806e-05
5.412	-0.00125				5.4229	-0.00010674				5.4079	-0.00040629				5.4188	0.00010149
5.4199	-0.00125				5.4308	-0.00010704				5.4158	-0.00040603				5.4267	0.00010215
5.4278	-0.00125				5.4387	-0.00010733				5.4237	-0.00040577				5.4346	0.00010282
5.4357	-0.00125				5.4466	-0.0001095				5.4316	-0.00040594				5.4425	0.00010569
5.4436	-0.00124				5.4545	-0.00010641				5.4395	-0.00041673				5.4504	0.00011134
5.4515	-0.00124				5.4624	-0.00010611				5.4474	-0.00042861				5.4583	0.00011158
5.4594	-0.00123				5.4703	-0.0001058				5.4553	-0.00043018				5.4662	0.00011183
5.4673	-0.00123				5.4782	-0.00010526				5.4632	-0.00043992				5.4741	0.00010047
5.4752	-0.00123				5.4861	-0.00010471				5.4711	-0.00044082				5.482	0.00010011
5.4831	-0.00123				5.494	-0.00010067				5.479	-0.00044142				5.4899	9.9751e-05
5.491	-0.00123				5.5019	-9.9039e-05				5.4869	-0.00044202				5.4977	9.6911e-05
5.4989	-0.00124				5.5098	-9.8835e-05				5.4948	-0.00045482				5.5056	9.9833e-05
5.5068	-0.00124				5.5177	-9.8631e-05				5.5027	-0.00045948				5.5135	0.00010144
5.5147	-0.00124				5.5255	-0.00010555				5.5106	-0.00046414				5.5214	0.00010089
5.5225	-0.00124				5.5334	-0.00011192				5.5185	-0.00047104				5.5293	0.00010034
5.5304	-0.00124				5.5413	-0.00011012				5.5263	-0.00047208				5.5372	9.7633e-05
5.5383	-0.00123				5.5492	-9.7042e-05				5.5342	-0.00047311				5.5451	9.6272e-05
5.5462	-0.00123				5.5571	-9.5859e-05				5.5421	-0.00049165				5.553	9.3854e-05
5.5541	-0.00123				5.565	-9.4676e-05				5.55	-0.00051088				5.5609	9.1563e-05
5.562	-0.00123				5.5729	-9.1607e-05				5.5579	-0.00052273				5.5688	9.2811e-05
5.5699	-0.00123				5.5808	-9.1398e-05				5.5658	-0.00052987				5.5767	9.2801e-05
5.5778	-0.00123				5.5887	-9.1188e-05				5.5737	-0.00053514				5.5846	9.2792e-05
5.5857	-0.00124				5.5966	-9.138e-05				5.5816	-0.0005391				5.5925	9.0912e-05
5.5936	-0.00124				5.6045	-9.1572e-05				5.5895	-0.00054552				5.6004	8.9033e-05
5.6015	-0.00124				5.6124	-9.3266e-05				5.5974	-0.00054971				5.6083	8.4785e-05
5.6094	-0.00124				5.6203	-9.3128e-05				5.6053	-0.00055473				5.6162	8.9168e-05
5.6173	-0.00124				5.6282	-9.299e-05				5.6132	-0.00056639				5.6241	9.0534e-05
5.6252	-0.00124				5.6361	-8.6523e-05				5.6211	-0.00057176				5.632	8.6024e-05
5.6331	-0.00124				5.644	-8.6025e-05				5.629	-0.00057074				5.6399	8.1514e-05
5.641	-0.00122				5.6519	-8.5456e-05				5.6369	-0.00057134				5.6478	8.1548e-05
5.6489	-0.00122				5.6598	-8.593e-05				5.6448	-0.00057195				5.6557	7.82e-05
5.6568	-0.00122				5.6677	-8.6404e-05				5.6527	-0.00057418				5.6635	8.1998e-05
5.6647	-0.00122				5.6756	-8.4864e-05				5.6606	-0.00058178				5.6714	8.7586e-05
5.6726	-0.00121				5.6835	-8.4331e-05				5.6685	-0.00059091				5.6793	8.9199e-05
5.6805	-0.00121				5.6913	-8.4303e-05				5.6764	-0.00059701				5.6872	8.8825e-05
5.6883	-0.00121				5.6992	-8.4275e-05				5.6843	-0.00060323				5.6951	8.8451e-05
5.6962	-0.00121				5.7071	-8.7316e-05				5.6921	-0.00060147				5.703	8.5618e-05
5.7041	-0.0012				5.715	-9.0356e-05				5.7	-0.00060237				5.7109	8.1805e-05
5.712	-0.0012				5.7229	-9.4494e-05				5.7079	-0.00060327				5.7188	7.6864e-05
5.7199	-0.00119				5.7308	-8.9095e-05				5.7158	-0.00061541				5.7267	8.0225e-05
5.7278	-0.00119				5.7387	-8.7211e-05				5.7237	-0.00062685				5.7346	8.3587e-05
5.7357	-0.0012				5.7466	-8.5326e-05				5.7316	-0.00061928				5.7425	8.6295e-05
5.7436	-0.0012				5.7545	-8.4164e-05				5.7395	-0.00061918				5.7504	8.6849e-05
5.7515	-0.00119				5.7624	-8.359e-05				5.7474	-0.00061907				5.7583	8.6411e-05
5.7594	-0.00118				5.7703	-8.3017e-05				5.7553	-0.00062246				5.7662	8.5973e-05
5.7673	-0.00118				5.7782	-8.3137e-05				5.7632	-0.00063184				5.7741	8.4542e-05
5.7752	-0.00118				5.7861	-8.3257e-05				5.7711	-0.00064622				5.782	9.6168e-05
5.7831	-0.00116				5.794	-8.3915e-05				5.779	-0.0006494				5.7899	0.0001035
5.791	-0.00116				5.8019	-8.1101e-05				5.7869	-0.000644				5.7978	0.00010503
5.7989	-0.00115				5.8098	-8.0526e-05				5.7948	-0.00064432				5.8057	0.00010392
5.8068	-0.00115				5.8177	-8.1054e-05				5.8027	-0.00064464				5.8136	0.0001028
5.8147	-0.00114				5.8256	-8.1582e-05				5.8106	-0.00064597				5.8214	0.00010059
5.8226	-0.00114				5.8335	-8.2019e-05				5.8185	-0.00065766				5.8293	0.00010722
5.8305	-0.00113				5.8414	-8.4513e-05				5.8264	-0.00066373				5.8372	0.00010894
5.8384	-0.00112				5.8492	-8.7008e-05				5.8343	-0.0006671				5.8451	0.00010951
5.8462	-0.00112				5.8571	-8.6519e-05				5.8422	-0.00066523				5.853	0.00011008
5.8541	-0.00111				5.865	-7.7149e-05				5.85	-0.00066693				5.8609	0.00012087
5.862	-0.0011				5.8729	-7.3982e-05				5.8579	-0.00066864				5.8688	0.00012849
5.8699	-0.00109				5.8808	-7.2483e-05				5.8658	-0.0006727				5.8767	0.0001329
5.8778	-0.00108				5.8887	-7.0983e-05				5.8737	-0.00067649				5.8846	0.0001373
5.8857	-0.00107				5.8966	-6.9629e-05				5.8816	-0.00068516				5.8925	0.00013878
5.8936	-0.00107				5.9045	-6.8275e-05				5.8895	-0.00067996				5.9004	0.0001504
5.9015	-0.00107				5.9124	-6.2399e-05				5.8974	-0.00067811				5.9083	0.00014965
5.9094	-0.00107				5.9203	-6.2928e-05				5.9053	-0.00067869				5.9162	0.00014891
5.9173	-0.00105				5.9282	-6.3458e-05				5.9132	-0.00067927				5.9241	0.00014615
5.9252	-0.00103				5.9361	-6.5942e-05				5.9211	-0.00068228				5.932	0.00015024
5.9331	-0.00102				5.944	-6.6092e-05				5.929	-0.00068817				5.9399	0.00015114
5.941	-0.001				5.9519	-6.2757e-05				5.9369	-0.0006834				5.9478	0.00015203
5.9489	-0.00097929				5.9598	-5.9422e-05				5.9448	-0.00067513				5.9557	0.0001613
5.9568	-0.0009683				5.9677	-5.6344e-05				5.9527	-0.00067187				5.9636	0.0001654
5.9647	-0.00095975				5.9756	-5.4914e-05				5.9606	-0.0006686				5.9715	0.0001695
5.9726	-0.00094637				5.9835	-5.3484e-05				5.9685	-0.00066635				5.9793	0.00017628
5.9805	-0.00093448				5.9914	-4.5252e-05				5.9764	-0.00065859				5.9872	0.00017861
5.9884	-0.00092488				5.9993	-4.2934e-05				5.9843	-0.00065585				5.9951	0.00018095
5.9963	-0.00091675				6.0072	-3.8274e-05				5.9922	-0.00065312				6.003	0.00018998
6.0041	-0.00089899				6.015	-3.6009e-05				6.0001	-0.00064774				6.0109	0.00019729
6.012	-0.00088894				6.0229	-3.3745e-05				6.008	-0.00064551				6.0188	0.00020006
6.0199	-0.00088558				6.0308	-2.8644e-05				6.0158	-0.00064327				6.0267	0.00020282
6.0278	-0.00087683				6.0387	-2.8954e-05				6.0237	-0.00064165				6.0346	0.00020848
6.0357	-0.00085568				6.0466	-2.9263e-05				6.0316	-0.00063336				6.0425	0.00020907
6.0436	-0.00085076				6.0545	-3.2269e-05				6.0395	-0.0006297				6.0504	0.0002088
6.0515	-0.00084048				6.0624	-2.4354e-05				6.0474	-0.00062382				6.0583	0.00020853
6.0594	-0.00083032				6.0703	-1.554e-05				6.0553	-0.00062249				6.0662	0.00022176
6.0673	-0.00082073				6.0782	-1.6763e-05				6.0632	-0.00062115				6.0741	0.00022487
6.0752	-0.00081563				6.0861	-1.7985e-05				6.0711	-0.00061441				6.082	0.00022636
6.0831	-0.0008037				6.094	-2.2994e-05				6.079	-0.00061318				6.0899	0.00022704
6.091	-0.00078552				6.1019	-1.2084e-05				6.0869	-0.00061196				6.0978	0.00022719
6.0989	-0.00078049				6.1098	-1.2961e-05				6.0948	-0.00060742				6.1057	0.00022733
6.1068	-0.00077255				6.1177	-1.3837e-05				6.1027	-0.00059557				6.1136	0.00023228
6.1147	-0.00076169				6.1256	-1.8215e-05				6.1106	-0.00058948				6.1215	0.00023366
6.1226	-0.00075186				6.1335	-1.4986e-05				6.1185	-0.00058338				6.1294	0.00023434
6.1305	-0.00074461				6.1414	-1.023e-05				6.1264	-0.00058033				6.1373	0.00023057
6.1384	-0.00073857				6.1493	-9.5429e-06				6.1343	-0.00056356				6.1451	0.0002268
6.1463	-0.00073534				6.1572	-8.8558e-06				6.1422	-0.00056345				6.153	0.00023005
6.1542	-0.00073211				6.1651	-8.2614e-06				6.1501	-0.00056333				6.1609	0.00022969
6.162	-0.00072328				6.1729	-7.667e-06				6.158	-0.0005645				6.1688	0.00022933
6.1699	-0.00071447				6.1808	-2.7224e-06				6.1659	-0.00055733				6.1767	0.00022536
6.1778	-0.00071052				6.1887	-1.6762e-06				6.1737	-0.00055015				6.1846	0.00022748
6.1857	-0.00070656				6.1966	-6.2995e-07				6.1816	-0.00054307				6.1925	0.00022624
6.1936	-0.00068626				6.2045	1.8205e-06				6.1895	-0.00052462				6.2004	0.00022499
6.2015	-0.00067508				6.2124	2.1386e-05				6.1974	-0.00051729				6.2083	0.00021917
6.2094	-0.0006728				6.2203	1.883e-05				6.2053	-0.00051465				6.2162	0.00021947
6.2173	-0.00067155				6.2282	1.6274e-05				6.2132	-0.000512				6.2241	0.00021976
6.2252	-0.00067031				6.2361	1.0377e-05				6.2211	-0.00050572				6.232	0.00021991
6.2331	-0.00067127				6.244	7.297e-06				6.229	-0.00050158				6.2399	0.00021421
6.241	-0.00065684				6.2519	7.5979e-06				6.2369	-0.00049744				6.2478	0.00021084
6.2489	-0.00065077				6.2598	1.082e-05				6.2448	-0.00048876				6.2557	0.00020266
6.2568	-0.00064535				6.2677	1.1159e-05				6.2527	-0.00047024				6.2636	0.00019448
6.2647	-0.00064451				6.2756	7.4874e-06				6.2606	-0.00046777				6.2715	0.00019332
6.2726	-0.00064367				6.2835	3.8156e-06				6.2685	-0.0004653				6.2794	0.00019216
6.2805	-0.0006297				6.2914	4.3071e-06				6.2764	-0.00046194				6.2873	0.00018834
6.2884	-0.0006233				6.2993	7.2723e-06				6.2843	-0.00045858				6.2952	0.00019121
6.2963	-0.00061852				6.3072	1.423e-05				6.2922	-0.00045754				6.303	0.0001914
6.3042	-0.0006147				6.3151	1.3366e-05				6.3001	-0.000438				6.3109	0.00019158
6.3121	-0.00060016				6.323	1.2502e-05				6.308	-0.00043425				6.3188	0.00019008
6.32	-0.00059446				6.3309	1.016e-05				6.3159	-0.00043051				6.3267	0.0001843
6.3278	-0.00059104				6.3387	1.3768e-05				6.3238	-0.00042562				6.3346	0.0001769
6.3357	-0.00058677				6.3466	1.5281e-05				6.3316	-0.00042329				6.3425	0.00016951
6.3436	-0.0005844				6.3545	1.579e-05				6.3395	-0.00041305				6.3504	0.00016339
6.3515	-0.00058364				6.3624	1.5798e-05				6.3474	-0.00041095				6.3583	0.00015512
6.3594	-0.00058288				6.3703	1.5805e-05				6.3553	-0.00040184				6.3662	0.0001574
6.3673	-0.00058373				6.3782	1.1337e-07				6.3632	-0.00039766				6.3741	0.00015813
6.3752	-0.00056803				6.3861	1.616e-06				6.3711	-0.00038735				6.382	0.0001526
6.3831	-0.00055676				6.394	4.1809e-06				6.379	-0.00038334				6.3899	0.00014707
6.391	-0.00054704				6.4019	4.7677e-06				6.3869	-0.00037292				6.3978	0.00014674
6.3989	-0.00054285				6.4098	5.1038e-06				6.3948	-0.00036157				6.4057	0.00014301
6.4068	-0.00052903				6.4177	5.4398e-06				6.4027	-0.00035021				6.4136	0.00013596
6.4147	-0.00051969				6.4256	2.3896e-06				6.4106	-0.00034912				6.4215	0.00013598
6.4226	-0.00051669				6.4335	-6.6058e-07				6.4185	-0.00034839				6.4294	0.00013601
6.4305	-0.0005105				6.4414	-8.4269e-06				6.4264	-0.00034811				6.4373	0.00013354
6.4384	-0.0005001				6.4493	-4.0122e-06				6.4343	-0.00034783				6.4452	0.00012963
6.4463	-0.00048991				6.4572	-3.2349e-06				6.4422	-0.00034315				6.4531	0.00012847
6.4542	-0.0004851				6.4651	-3.3317e-06				6.4501	-0.00033112				6.4609	0.00012731
6.4621	-0.00047368				6.473	-3.4285e-06				6.458	-0.00032796				6.4688	0.00012301
6.47	-0.00046589				6.4809	-3.82e-06				6.4659	-0.0003248				6.4767	0.00012113
6.4779	-0.00045809				6.4888	-4.2116e-06				6.4738	-0.00032421				6.4846	0.00010894
6.4857	-0.00045422				6.4967	-5.315e-06				6.4817	-0.00032363				6.4925	0.00010298
6.4936	-0.00044112				6.5045	-4.6802e-06				6.4896	-0.00032351				6.5004	0.00010381
6.5015	-0.00042933				6.5124	-4.0454e-06				6.4974	-0.00029685				6.5083	0.00010335
6.5094	-0.00041703				6.5203	-2.0179e-06				6.5053	-0.0002903				6.5162	0.00010288
6.5173	-0.00041092				6.5282	6.0797e-06				6.5132	-0.00028376				6.5241	8.9577e-05
6.5252	-0.00040639				6.5361	8.2343e-06				6.5211	-0.00027778				6.532	0.0001014
6.5331	-0.00040485				6.544	1.0389e-05				6.529	-0.00027387				6.5399	0.00010048
6.541	-0.00039434				6.5519	2.572e-05				6.5369	-0.00027173				6.5478	9.9551e-05
6.5489	-0.00038603				6.5598	2.5629e-05				6.5448	-0.00026324				6.5557	9.6206e-05
6.5568	-0.00038374				6.5677	2.5538e-05				6.5527	-0.00024581				6.5636	8.5156e-05
6.5647	-0.00038259				6.5756	2.4681e-05				6.5606	-0.00024623				6.5715	8.2022e-05
6.5726	-0.00038145				6.5835	1.4055e-05				6.5685	-0.00024664				6.5794	7.8887e-05
6.5805	-0.00038145				6.5914	2.045e-05				6.5764	-0.00024903				6.5873	7.4102e-05
6.5884	-0.00037047				6.5993	2.6713e-05				6.5843	-0.00025137				6.5952	7.359e-05
6.5963	-0.00036652				6.6072	2.9159e-05				6.5922	-0.00023472				6.6031	7.3078e-05
6.6042	-0.00036258				6.6151	3.1605e-05				6.6001	-0.00022763				6.611	7.1244e-05
6.6121	-0.00034103				6.623	3.4796e-05				6.608	-0.00022129				6.6189	6.8298e-05
6.62	-0.00033342				6.6309	4.1637e-05				6.6159	-0.00021646				6.6267	6.7475e-05
6.6279	-0.00032943				6.6388	3.9627e-05				6.6238	-0.00021163				6.6346	6.4377e-05
6.6358	-0.00032544				6.6467	3.7617e-05				6.6317	-0.00020253				6.6425	4.432e-05
6.6436	-0.00032223				6.6546	3.0645e-05				6.6396	-0.0002038				6.6504	4.2554e-05
6.6515	-0.00032094				6.6624	2.5832e-05				6.6475	-0.00020506				6.6583	5.266e-05
6.6594	-0.00031965				6.6703	3.3046e-05				6.6553	-0.00020941				6.6662	5.6221e-05
6.6673	-0.00031922				6.6782	3.845e-05				6.6632	-0.00018832				6.6741	5.6626e-05
6.6752	-0.00031249				6.6861	4.0212e-05				6.6711	-0.00018155				6.682	4.9064e-05
6.6831	-0.0003054				6.694	3.8337e-05				6.679	-0.00017477				6.6899	4.1502e-05
6.691	-0.00030182				6.7019	3.6461e-05				6.6869	-0.00017333				6.6978	4.3354e-05
6.6989	-0.00029726				6.7098	4.6015e-05				6.6948	-0.00016522				6.7057	4.3686e-05
6.7068	-0.00028614				6.7177	5.1348e-05				6.7027	-0.0001614				6.7136	4.4018e-05
6.7147	-0.00028472				6.7256	5.2429e-05				6.7106	-0.00015758				6.7215	3.3549e-05
6.7226	-0.0002837				6.7335	5.129e-05				6.7185	-0.00015129				6.7294	3.2995e-05
6.7305	-0.00028268				6.7414	5.0151e-05				6.7264	-0.00013913				6.7373	3.5589e-05
6.7384	-0.00028045				6.7493	5.3964e-05				6.7343	-0.00013718				6.7452	3.1872e-05
6.7463	-0.00027941				6.7572	6.4368e-05				6.7422	-0.00013523				6.7531	2.8154e-05
6.7542	-0.00027838				6.7651	6.3891e-05				6.7501	-0.00013334				6.761	2.0284e-05
6.7621	-0.00028016				6.773	6.3415e-05				6.758	-0.00012936				6.7689	2.6724e-05
6.77	-0.00027896				6.7809	5.9435e-05				6.7659	-0.00012537				6.7768	2.7582e-05
6.7779	-0.00028861				6.7888	6.1822e-05				6.7738	-0.00011575				6.7846	2.6655e-05
6.7858	-0.00030056				6.7967	6.2499e-05				6.7817	-0.00011295				6.7925	2.5729e-05
6.7937	-0.00028623				6.8046	6.3176e-05				6.7896	-0.00011016				6.8004	2.3019e-05
6.8015	-0.00027871				6.8125	6.359e-05				6.7975	-0.00010934				6.8083	1.0794e-05
6.8094	-0.00027471				6.8204	6.6565e-05				6.8054	-0.00010852				6.8162	8.7462e-06
6.8173	-0.00027219				6.8282	6.7552e-05				6.8133	-0.00010288				6.8241	6.6986e-06
6.8252	-0.00027599				6.8361	6.854e-05				6.8211	-9.9118e-05				6.832	1.9222e-07
6.8331	-0.0002798				6.844	6.9447e-05				6.829	-9.7893e-05				6.8399	5.0877e-07
6.841	-0.00028574				6.8519	6.7752e-05				6.8369	-9.6667e-05				6.8478	3.019e-06
6.8489	-0.00028497				6.8598	6.6057e-05				6.8448	-9.4697e-05				6.8557	3.8956e-06
6.8568	-0.0002842				6.8677	6.524e-05				6.8527	-9.2728e-05				6.8636	4.3774e-06
6.8647	-0.00028499				6.8756	6.4422e-05				6.8606	-8.6863e-05				6.8715	4.8592e-06
6.8726	-0.00029135				6.8835	6.0855e-05				6.8685	-8.4156e-05				6.8794	8.1524e-06
6.8805	-0.0002899				6.8914	6.184e-05				6.8764	-8.1448e-05				6.8873	7.8947e-06
6.8884	-0.00028844				6.8993	6e-05				6.8843	-7.8822e-05				6.8952	7.6371e-06
6.8963	-0.00028848				6.9072	5.816e-05				6.8922	-7.8499e-05				6.9031	6.2445e-06
6.9042	-0.00028853				6.9151	6.3067e-05				6.9001	-7.8176e-05				6.911	2.858e-06
6.9121	-0.00029002				6.923	6.4161e-05				6.908	-7.8738e-05				6.9189	-1.3427e-06
6.92	-0.00029956				6.9309	6.1671e-05				6.9159	-7.0705e-05				6.9268	-6.4736e-06
6.9279	-0.00030442				6.9388	5.9182e-05				6.9238	-7.0577e-05				6.9347	-7.8303e-06
6.9358	-0.00030311				6.9467	5.6101e-05				6.9317	-7.0449e-05				6.9426	5.2303e-06
6.9437	-0.00029473				6.9546	6.3811e-05				6.9396	-7.1098e-05				6.9504	6.215e-06
6.9516	-0.00029289				6.9625	6.4735e-05				6.9475	-8.0826e-05				6.9583	6.3995e-06
6.9595	-0.00028798				6.9704	6.5658e-05				6.9554	-8.598e-05				6.9662	6.584e-06
6.9673	-0.00028578				6.9783	6.655e-05				6.9633	-8.7647e-05				6.9741	2.077e-06
6.9752	-0.00028548				6.9861	6.7441e-05				6.9712	-8.8462e-05				6.982	3.5034e-06
6.9831	-0.00028518				6.994	6.8688e-05				6.979	-8.9278e-05				6.9899	3.1185e-06
6.991	-0.00028461				7.0019	6.9893e-05				6.9869	-9.5836e-05				6.9978	2.7336e-06
6.9989	-0.00027883				7.0098	7.1097e-05				6.9948	-9.2296e-05				7.0057	1.1e-06
7.0068	-0.00027693				7.0177	7.2505e-05				7.0027	-9.2261e-05				7.0136	1.415e-06
7.0147	-0.00027502				7.0256	7.3018e-05				7.0106	-9.2226e-05				7.0215	1.73e-06
7.0226	-0.0002736				7.0335	7.2714e-05				7.0185	-0.00010092				7.0294	-3.8519e-06
7.0305	-0.00027242				7.0414	7.241e-05				7.0264	-0.0001041				7.0373	-6.229e-06
7.0384	-0.00027124				7.0493	6.9127e-05				7.0343	-0.00010728				7.0452	-1.7353e-06
7.0463	-0.00027741				7.0572	7.2273e-05				7.0422	-0.00011444				7.0531	1.0684e-06
7.0542	-0.0002772				7.0651	7.0445e-05				7.0501	-0.00011436				7.061	3.8721e-06
7.0621	-0.00028561				7.073	6.8618e-05				7.058	-0.00011427				7.0689	8.7832e-06
7.07	-0.00028765				7.0809	6.1936e-05				7.0659	-0.00011887				7.0768	1.0154e-05
7.0779	-0.00028083				7.0888	5.5867e-05				7.0738	-0.00011945				7.0847	1.1803e-05
7.0858	-0.00027852				7.0967	5.7832e-05				7.0817	-0.00011846				7.0926	1.5632e-05
7.0937	-0.00028309				7.1046	5.7299e-05				7.0896	-0.00011829				7.1005	2.5287e-05
7.1016	-0.00028767				7.1125	5.6765e-05				7.0975	-0.00011811				7.1083	2.7302e-05
7.1095	-0.00028336				7.1204	5.6936e-05				7.1054	-0.00012174				7.1162	2.8033e-05
7.1174	-0.00028072				7.1283	5.7108e-05				7.1133	-0.00013839				7.1241	3.1361e-05
7.1252	-0.00027808				7.1362	5.6654e-05				7.1212	-0.00014015				7.132	3.4689e-05
7.1331	-0.00027753				7.1441	6.4707e-05				7.1291	-0.00014191				7.1399	3.8009e-05
7.141	-0.00027699				7.1519	6.8222e-05				7.137	-0.00014582				7.1478	4.0783e-05
7.1489	-0.00027822				7.1598	7.1737e-05				7.1448	-0.00014619				7.1557	4.76e-05
7.1568	-0.00028826				7.1677	7.2682e-05				7.1527	-0.00014656				7.1636	4.8377e-05
7.1647	-0.00029017				7.1756	7.2341e-05				7.1606	-0.00014851				7.1715	4.9155e-05
7.1726	-0.00029133				7.1835	7.1999e-05				7.1685	-0.00016491				7.1794	5.5192e-05
7.1805	-0.00029398				7.1914	7.0003e-05				7.1764	-0.00017093				7.1873	5.6609e-05
7.1884	-0.00029175				7.1993	6.994e-05				7.1843	-0.0001679				7.1952	5.6547e-05
7.1963	-0.00029158				7.2072	6.9877e-05				7.1922	-0.00016843				7.2031	5.6486e-05
7.2042	-0.00029141				7.2151	6.3687e-05				7.2001	-0.00016896				7.211	6.7781e-05
7.2121	-0.00029263				7.223	6.5418e-05				7.208	-0.00016857				7.2189	7.491e-05
7.22	-0.00029699				7.2309	6.5775e-05				7.2159	-0.00016614				7.2268	7.6561e-05
7.2279	-0.00030135				7.2388	6.6132e-05				7.2238	-0.00016527				7.2347	7.5864e-05
7.2358	-0.0002996				7.2467	7.2062e-05				7.2317	-0.00016561				7.2426	7.5167e-05
7.2437	-0.00029884				7.2546	7.8868e-05				7.2396	-0.00016594				7.2505	7.7574e-05
7.2516	-0.00029808				7.2625	8.4209e-05				7.2475	-0.0001672				7.2584	7.8071e-05
7.2595	-0.00029769				7.2704	8.4716e-05				7.2554	-0.00016979				7.2662	7.8568e-05
7.2674	-0.0002973				7.2783	8.4937e-05				7.2633	-0.00016661				7.2741	8.1941e-05
7.2753	-0.00029809				7.2862	8.5158e-05				7.2712	-0.00016609				7.282	8.5313e-05
7.2831	-0.00029907				7.2941	8.3803e-05				7.2791	-0.00016557				7.2899	9.8439e-05
7.291	-0.00030133				7.302	7.9291e-05				7.287	-0.00016632				7.2978	0.00010707
7.2989	-0.0003014				7.3098	8.8057e-05				7.2949	-0.00016464				7.3057	0.00011147
7.3068	-0.0003012				7.3177	9.1406e-05				7.3027	-0.00016291				7.3136	0.00011587
7.3147	-0.00031672				7.3256	9.1633e-05				7.3106	-0.00016236				7.3215	0.00011899
7.3226	-0.00031228				7.3335	9.186e-05				7.3185	-0.00016182				7.3294	0.00011912
7.3305	-0.00031053				7.3414	8.5938e-05				7.3264	-0.00016189				7.3373	0.00011925
7.3384	-0.00030918				7.3493	7.9148e-05				7.3343	-0.00015311				7.3452	0.00011828
7.3463	-0.00030783				7.3572	7.4455e-05				7.3422	-0.00014418				7.3531	0.00011716
7.3542	-0.00030742				7.3651	7.823e-05				7.3501	-0.00013523				7.361	0.00011366
7.3621	-0.00030701				7.373	7.9843e-05				7.358	-0.00011354				7.3689	0.00012385
7.37	-0.00030953				7.3809	8.0672e-05				7.3659	-0.00010792				7.3768	0.00012844
7.3779	-0.00030461				7.3888	8.15e-05				7.3738	-0.00010604				7.3847	0.00013303
7.3858	-0.00030317				7.3967	8.3667e-05				7.3817	-0.00010512				7.3926	0.00013366
7.3937	-0.0003032				7.4046	8.4086e-05				7.3896	-0.00010421				7.4005	0.00013338
7.4016	-0.00030324				7.4125	8.4388e-05				7.3975	-8.9826e-05				7.4084	0.0001331
7.4095	-0.00028385				7.4204	8.469e-05				7.4054	-7.5813e-05				7.4163	0.00014066
7.4174	-0.0002816				7.4283	8.6539e-05				7.4133	-7.32e-05				7.4242	0.00013947
7.4253	-0.00027934				7.4362	8.7412e-05				7.4212	-5.3389e-05				7.432	0.00013828
7.4332	-0.0002674				7.4441	8.7799e-05				7.4291	-4.5259e-05				7.4399	0.00013482
7.441	-0.0002663				7.452	8.7987e-05				7.437	-3.7129e-05				7.4478	0.00013939
7.4489	-0.00026519				7.4599	8.8175e-05				7.4449	-2.0278e-05				7.4557	0.0001411
7.4568	-0.00026506				7.4678	8.8165e-05				7.4528	-1.0423e-05				7.4636	0.00014036
7.4647	-0.00025708				7.4756	7.8754e-05				7.4607	-9.2171e-06				7.4715	0.00013962
7.4726	-0.00025325				7.4835	8.2535e-05				7.4685	8.6354e-06				7.4794	0.00014292
7.4805	-0.00024941				7.4914	9.1039e-05				7.4764	1.2938e-05				7.4873	0.00014412
7.4884	-0.00023878				7.4993	9.3322e-05				7.4843	1.8501e-05				7.4952	0.00014233
7.4963	-0.00023644				7.5072	9.4437e-05				7.4922	3.7079e-05				7.5031	0.00014054
7.5042	-0.0002341				7.5151	9.103e-05				7.5001	4.3746e-05				7.511	0.00013952
7.5121	-0.00023222				7.523	8.7622e-05				7.508	4.8512e-05				7.5189	0.0001385
7.52	-0.00023108				7.5309	9.533e-05				7.5159	7.6039e-05				7.5268	0.00012756
7.5279	-0.00022994				7.5388	0.00010885				7.5238	9.2945e-05				7.5347	0.00012724
7.5358	-0.00022668				7.5467	0.00011407				7.5317	0.00010757				7.5426	0.00012692
7.5437	-0.00021871				7.5546	0.00011453				7.5396	0.00012738				7.5505	0.00013005
7.5516	-0.00021265				7.5625	0.00011498				7.5475	0.00014066				7.5584	0.00013097
7.5595	-0.00021071				7.5704	0.00012085				7.5554	0.00014445				7.5663	0.00013138
7.5674	-0.00020878				7.5783	0.00012326				7.5633	0.00015147				7.5742	0.0001247
7.5753	-0.00020385				7.5862	0.00012567				7.5712	0.00016317				7.5821	0.00011802
7.5832	-0.00018355				7.5941	0.00013278				7.5791	0.00018471				7.5899	0.00011537
7.5911	-0.00016339				7.602	0.00013787				7.587	0.00020687				7.5978	0.000116
7.599	-0.00015844				7.6099	0.00013982				7.5949	0.0002135				7.6057	0.00011572
7.6068	-0.0001512				7.6178	0.00013988				7.6028	0.00021499				7.6136	0.00011545
7.6147	-0.00014481				7.6257	0.00013993				7.6107	0.00022226				7.6215	0.00010753
7.6226	-0.00013759				7.6335	0.00013848				7.6186	0.00022778				7.6294	0.00010648
7.6305	-0.00012387				7.6414	0.00015096				7.6264	0.00023344				7.6373	0.00010504
7.6384	-0.00011344				7.6493	0.00015023				7.6343	0.00024336				7.6452	0.00010359
7.6463	-0.00010188				7.6572	0.00014949				7.6422	0.00025739				7.6531	9.9494e-05
7.6542	-9.209e-05				7.6651	0.00014398				7.6501	0.00026517				7.661	9.8915e-05
7.6621	-8.708e-05				7.673	0.00013774				7.658	0.00028238				7.6689	9.7544e-05
7.67	-6.9662e-05				7.6809	0.00015				7.6659	0.00030279				7.6768	9.5678e-05
7.6779	-5.6804e-05				7.6888	0.00015823				7.6738	0.00032085				7.6847	9.57e-05
7.6858	-5.3249e-05				7.6967	0.00016032				7.6817	0.00033547				7.6926	9.4608e-05
7.6937	-3.4809e-05				7.7046	0.0001623				7.6896	0.00033723				7.7005	9.3516e-05
7.7016	-2.8331e-05				7.7125	0.00016259				7.6975	0.00033827				7.7084	8.8536e-05
7.7095	-2.6071e-05				7.7204	0.00016287				7.7054	0.00034799				7.7163	8.3398e-05
7.7174	-1.8982e-05				7.7283	0.00016446				7.7133	0.00035725				7.7242	8.4799e-05
7.7253	-1.1893e-05				7.7362	0.00016605				7.7212	0.0003684				7.7321	8.5187e-05
7.7332	5.4697e-06				7.7441	0.00017221				7.7291	0.00039769				7.74	8.5575e-05
7.7411	2.1786e-05				7.752	0.00017287				7.737	0.00041414				7.7478	8.4554e-05
7.749	2.5452e-05				7.7599	0.00017181				7.7449	0.00042362				7.7557	8.3532e-05
7.7569	3.452e-05				7.7678	0.00017074				7.7528	0.00042876				7.7636	8.0592e-05
7.7647	4.4272e-05				7.7757	0.00016168				7.7607	0.00043606				7.7715	7.8681e-05
7.7726	5.2102e-05				7.7836	0.000178				7.7686	0.00044378				7.7794	7.5977e-05
7.7805	5.7339e-05				7.7915	0.00018335				7.7765	0.00045393				7.7873	7.3273e-05
7.7884	5.9763e-05				7.7993	0.0001846				7.7844	0.00046426				7.7952	7.2471e-05
7.7963	6.2186e-05				7.8072	0.00018189				7.7922	0.00046954				7.8031	7.1669e-05
7.8042	7.062e-05				7.8151	0.00017919				7.8001	0.00048929				7.811	6.8066e-05
7.8121	7.382e-05				7.823	0.00017567				7.808	0.00050535				7.8189	6.6541e-05
7.82	7.7019e-05				7.8309	0.00017421				7.8159	0.00052697				7.8268	6.4275e-05
7.8279	8.1088e-05				7.8388	0.00017366				7.8238	0.00053779				7.8347	6.2009e-05
7.8358	9.8579e-05				7.8467	0.00017297				7.8317	0.00054628				7.8426	5.4826e-05
7.8437	0.00010057				7.8546	0.00017228				7.8396	0.00055496				7.8505	5.907e-05
7.8516	0.00010256				7.8625	0.00016722				7.8475	0.00057247				7.8584	5.7464e-05
7.8595	0.00010649				7.8704	0.0001679				7.8554	0.00059077				7.8663	5.5859e-05
7.8674	0.00010684				7.8783	0.00016858				7.8633	0.00059923				7.8742	5.1552e-05
7.8753	0.0001072				7.8862	0.00016835				7.8712	0.00060351				7.8821	5.1148e-05
7.8832	0.00010595				7.8941	0.00016811				7.8791	0.00061926				7.89	5.0744e-05
7.8911	0.00010592				7.902	0.00016725				7.887	0.00062573				7.8979	4.6078e-05
7.899	0.00010589				7.9099	0.00016291				7.8949	0.00063703				7.9058	5.7354e-05
7.9069	0.00010509				7.9178	0.00016188				7.9028	0.00064121				7.9136	5.6104e-05
7.9148	0.00010917				7.9257	0.00016085				7.9107	0.00064199				7.9215	5.4854e-05
7.9226	0.00011141				7.9336	0.00015623				7.9186	0.00065281				7.9294	5.1161e-05
7.9305	0.00011292				7.9415	0.00015567				7.9265	0.00066797				7.9373	4.2424e-05
7.9384	0.00011407				7.9494	0.0001513				7.9344	0.00067611				7.9452	4.4567e-05
7.9463	0.00011522				7.9573	0.00014694				7.9423	0.00068516				7.9531	4.443e-05
7.9542	0.00011679				7.9651	0.00013237				7.9501	0.00068699				7.961	4.4293e-05
7.9621	0.00011874				7.973	0.00013258				7.958	0.00068882				7.9689	4.2124e-05
7.97	0.00012068				7.9809	0.00012653				7.9659	0.00069689				7.9768	4.6256e-05
7.9779	0.0001229				7.9888	0.00012955				7.9738	0.00070209				7.9847	4.8777e-05
7.9858	0.00012756				7.9967	0.00013055				7.9817	0.00070432				7.9926	4.8849e-05
7.9937	0.00012923				8.0046	0.0001308				7.9896	0.00070655				8.0005	4.8922e-05
8.0016	0.00013089				8.0125	0.00013105				7.9975	0.0007169				8.0084	4.8948e-05
8.0095	0.00013302				8.0204	0.00013056				8.0054	0.00072061				8.0163	4.5651e-05
8.0174	0.00013418				8.0283	0.00011944				8.0133	0.00072432				8.0242	4.2354e-05
8.0253	0.00013534				8.0362	0.00011974				8.0212	0.00072671				8.0321	4.4607e-05
8.0332	0.00013249				8.0441	0.00012003				8.0291	0.00072911				8.04	4.8457e-05
8.0411	0.00013343				8.052	0.00011825				8.037	0.00073416				8.0479	4.9975e-05
8.049	0.00014864				8.0599	0.00011551				8.0449	0.00073756				8.0558	5.1493e-05
8.0569	0.00016013				8.0678	0.0001169				8.0528	0.00073747				8.0637	5.0927e-05
8.0648	0.00016276				8.0757	0.00011762				8.0607	0.00073737				8.0715	5.0362e-05
8.0727	0.00016472				8.0836	0.00011813				8.0686	0.00073423				8.0794	4.623e-05
8.0806	0.00016563				8.0915	0.00011853				8.0765	0.00074145				8.0873	4.567e-05
8.0884	0.00016653				8.0994	0.00011639				8.0844	0.00075408				8.0952	4.5665e-05
8.0963	0.00016857				8.1073	0.00011425				8.0923	0.0007594				8.1031	3.8421e-05
8.1042	0.00017648				8.1152	0.00010668				8.1002	0.00076085				8.111	5.082e-05
8.1121	0.00018341				8.123	0.00010302				8.1081	0.0007623				8.1189	5.2682e-05
8.12	0.00018506				8.1309	0.00010493				8.1159	0.00076973				8.1268	5.4543e-05
8.1279	0.00018453				8.1388	0.00010566				8.1238	0.00077918				8.1347	5.3646e-05
8.1358	0.000184				8.1467	0.00011197				8.1317	0.00078205				8.1426	5.2749e-05
8.1437	0.00018069				8.1546	0.00011193				8.1396	0.00078338				8.1505	5.0244e-05
8.1516	0.00018285				8.1625	0.00011188				8.1475	0.00078186				8.1584	4.3204e-05
8.1595	0.00018453				8.1704	0.00011049				8.1554	0.00078034				8.1663	4.2748e-05
8.1674	0.0001862				8.1783	0.00010628				8.1633	0.00078034				8.1742	4.8896e-05
8.1753	0.00018981				8.1862	0.00010326				8.1712	0.00078326				8.1821	5.5043e-05
8.1832	0.00018975				8.1941	9.7073e-05				8.1791	0.00078618				8.19	5.5758e-05
8.1911	0.00018968				8.202	9.653e-05				8.187	0.0007868				8.1979	5.6473e-05
8.199	0.00018788				8.2099	9.4083e-05				8.1949	0.00078741				8.2058	6.8598e-05
8.2069	0.00018405				8.2178	8.807e-05				8.2028	0.00078316				8.2137	7.6676e-05
8.2148	0.00018228				8.2257	8.9424e-05				8.2107	0.00078139				8.2216	7.8162e-05
8.2227	0.00018802				8.2336	9.0777e-05				8.2186	0.00077961				8.2295	7.8907e-05
8.2306	0.00019497				8.2415	9.1525e-05				8.2265	0.00077492				8.2373	7.8314e-05
8.2385	0.0001981				8.2494	9.181e-05				8.2344	0.00076881				8.2452	7.7721e-05
8.2463	0.00019864				8.2573	9.2095e-05				8.2423	0.00077582				8.2531	7.5723e-05
8.2542	0.00019919				8.2652	8.5256e-05				8.2502	0.00077639				8.261	7.6505e-05
8.2621	0.00019039				8.2731	7.7363e-05				8.2581	0.00077695				8.2689	8.1428e-05
8.27	0.00018948				8.281	7.2691e-05				8.266	0.00077107				8.2768	8.5786e-05
8.2779	0.00018858				8.2888	6.4413e-05				8.2738	0.00074295				8.2847	8.8013e-05
8.2858	0.00018318				8.2967	6.5921e-05				8.2817	0.00075323				8.2926	8.5864e-05
8.2937	0.0001811				8.3046	6.5502e-05				8.2896	0.00076227				8.3005	8.3716e-05
8.3016	0.00018081				8.3125	6.5083e-05				8.2975	0.00076326				8.3084	9.0507e-05
8.3095	0.00016346				8.3204	5.9692e-05				8.3054	0.00076171				8.3163	9.7897e-05
8.3174	0.00015312				8.3283	6.1141e-05				8.3133	0.00076015				8.3242	9.835e-05
8.3253	0.00015852				8.3362	6.1547e-05				8.3212	0.00075606				8.3321	9.8803e-05
8.3332	0.00016405				8.3441	6.1431e-05				8.3291	0.00075545				8.34	0.00011167
8.3411	0.00016302				8.352	6.1315e-05				8.337	0.00075485				8.3479	0.00011348
8.349	0.00016199				8.3599	5.8804e-05				8.3449	0.00075035				8.3558	0.00011746
8.3569	0.00015062				8.3678	5.6294e-05				8.3528	0.00074284				8.3637	0.00012178
8.3648	0.00014933				8.3757	5.0745e-05				8.3607	0.00073532				8.3716	0.00012236
8.3727	0.00014803				8.3836	3.857e-05				8.3686	0.00072964				8.3795	0.00012164
8.3806	0.00014298				8.3915	2.5585e-05				8.3765	0.00072828				8.3874	0.00012091
8.3885	0.00013201				8.3994	2.5904e-05				8.3844	0.0007315				8.3952	0.00013268
8.3964	0.00012796				8.4073	2.6992e-05				8.3923	0.00072995				8.4031	0.00013373
8.4042	0.0001313				8.4152	2.6098e-05				8.4002	0.0007284				8.411	0.00013316
8.4121	0.00013464				8.4231	2.5205e-05				8.4081	0.00072315				8.4189	0.00013259
8.42	0.00013306				8.431	1.3728e-05				8.416	0.00070678				8.4268	0.00013258
8.4279	0.00013149				8.4389	1.501e-05				8.4239	0.00070712				8.4347	0.00013257
8.4358	0.00012644				8.4467	1.5245e-05				8.4318	0.00070619				8.4426	0.00012853
8.4437	0.00011389				8.4546	1.5481e-05				8.4396	0.00070525				8.4505	0.0001313
8.4516	0.00010078				8.4625	1.1478e-05				8.4475	0.00069571				8.4584	0.00013185
8.4595	0.00010034				8.4704	7.4745e-06				8.4554	0.00069008				8.4663	0.0001324
8.4674	9.6495e-05				8.4783	-3.3628e-06				8.4633	0.00069278				8.4742	0.00013468
8.4753	9.2651e-05				8.4862	-5.4773e-07				8.4712	0.00069429				8.4821	0.00013506
8.4832	8.8406e-05				8.4941	8.8475e-07				8.4791	0.00069501				8.49	0.00013736
8.4911	8.772e-05				8.502	2.0097e-06				8.487	0.00069572				8.4979	0.00014841
8.499	8.6471e-05				8.5099	-1.5002e-06				8.4949	0.00069596				8.5058	0.00015092
8.5069	8.5222e-05				8.5178	-5.0101e-06				8.5028	0.00069619				8.5137	0.00015111
8.5148	8.4822e-05				8.5257	-1.3241e-05				8.5107	0.0006946				8.5216	0.0001513
8.5227	7.4452e-05				8.5336	-1.8537e-05				8.5186	0.00069454				8.5295	0.00014437
8.5306	6.9101e-05				8.5415	-1.4648e-05				8.5265	0.0006945				8.5374	0.00015605
8.5385	6.8709e-05				8.5494	-1.2576e-05				8.5344	0.00069773				8.5453	0.00016525
8.5464	6.8317e-05				8.5573	-1.1414e-05				8.5423	0.00069899				8.5531	0.00016938
8.5543	6.2643e-05				8.5652	-1.1152e-05				8.5502	0.00069504				8.561	0.00017022
8.5621	5.5709e-05				8.5731	-1.089e-05				8.5581	0.0006911				8.5689	0.00016941
8.57	3.981e-05				8.581	-1.3021e-05				8.566	0.00069068				8.5768	0.0001686
8.5779	3.3845e-05				8.5889	-1.5152e-05				8.5739	0.00069027				8.5847	0.00016056
8.5858	3.1617e-05				8.5968	-1.4392e-05				8.5818	0.00068677				8.5926	0.00017474
8.5937	3.7935e-05				8.6047	-1.5044e-05				8.5897	0.00068376				8.6005	0.00018026
8.6016	3.9876e-05				8.6125	-1.5696e-05				8.5975	0.00066459				8.6084	0.00018432
8.6095	4.0336e-05				8.6204	-1.6216e-05				8.6054	0.0006586				8.6163	0.00018492
8.6174	4.0797e-05				8.6283	-1.6326e-05				8.6133	0.00065515				8.6242	0.00018343
8.6253	3.9912e-05				8.6362	-1.5531e-05				8.6212	0.0006517				8.6321	0.00018194
8.6332	3.5692e-05				8.6441	-1.4986e-05				8.6291	0.00065032				8.64	0.00018058
8.6411	3.048e-05				8.652	-1.4441e-05				8.637	0.00064894				8.6479	0.00017922
8.649	3.0139e-05				8.6599	-1.4222e-05				8.6449	0.00064471				8.6558	0.00017622
8.6569	2.6276e-05				8.6678	-1.4004e-05				8.6528	0.00064351				8.6637	0.00019038
8.6648	2.2412e-05				8.6757	-1.5221e-05				8.6607	0.00064232				8.6716	0.00019288
8.6727	2.0797e-05				8.6836	-1.0929e-05				8.6686	0.00063327				8.6795	0.00019241
8.6806	2.155e-05				8.6915	-6.5083e-06				8.6765	0.00062527				8.6874	0.00019194
8.6885	2.0696e-05				8.6994	2.2847e-06				8.6844	0.00062576				8.6953	0.00019414
8.6964	1.5237e-05				8.7073	4.4996e-06				8.6923	0.00062625				8.7032	0.00019744
8.7043	1.6655e-05				8.7152	4.2748e-06				8.7002	0.00062542				8.7111	0.00019475
8.7122	1.7505e-05				8.7231	4.05e-06				8.7081	0.00062424				8.7189	0.00019207
8.72	1.8354e-05				8.731	4.1583e-06				8.716	0.00062397				8.7268	0.00019124
8.7279	1.9582e-05				8.7389	2.0021e-06				8.7239	0.0006229				8.7347	0.00018913
8.7358	2.081e-05				8.7468	-1.5414e-07				8.7318	0.00062165				8.7426	0.00018702
8.7437	2.5442e-05				8.7547	-7.5656e-06				8.7397	0.00061857				8.7505	0.00018725
8.7516	2.6654e-05				8.7626	3.289e-06				8.7476	0.00061325				8.7584	0.00018749
8.7595	2.7866e-05				8.7704	1.2797e-05				8.7554	0.00061442				8.7663	0.0001871
8.7674	2.8872e-05				8.7783	2.2306e-05				8.7633	0.00061884				8.7742	0.00018151
8.7753	2.9591e-05				8.7862	2.3009e-05				8.7712	0.0006191				8.7821	0.00017056
8.7832	3.0309e-05				8.7941	2.2474e-05				8.7791	0.00061936				8.79	0.00016802
8.7911	2.9987e-05				8.802	2.1939e-05				8.787	0.0006173				8.7979	0.00016859
8.799	1.9763e-05				8.8099	1.8378e-05				8.7949	0.00061497				8.8058	0.00017316
8.8069	1.4474e-05				8.8178	1.755e-05				8.8028	0.00060909				8.8137	0.00017475
8.8148	1.6091e-05				8.8257	2.0938e-05				8.8107	0.0006076				8.8216	0.00017633
8.8227	1.9716e-05				8.8336	2.2903e-05				8.8186	0.00060756				8.8295	0.00017247
8.8306	1.9966e-05				8.8415	2.4019e-05				8.8265	0.00060752				8.8374	0.00016861
8.8385	2.0215e-05				8.8494	2.5135e-05				8.8344	0.00060416				8.8453	0.00015937
8.8464	2.5394e-05				8.8573	3.0892e-05				8.8423	0.00060474				8.8532	0.00014987
8.8543	2.9187e-05				8.8652	3.665e-05				8.8502	0.00060533				8.8611	0.00015031
8.8622	2.9634e-05				8.8731	4.1974e-05				8.8581	0.00059491				8.869	0.00014756
8.8701	3.0081e-05				8.881	4.331e-05				8.866	0.00059584				8.8768	0.00014481
8.878	2.0568e-05				8.8889	4.4646e-05				8.8739	0.00059563				8.8847	0.00013798
8.8858	2.0034e-05				8.8968	4.9075e-05				8.8818	0.00059541				8.8926	0.00013763
8.8937	2.0172e-05				8.9047	5.1053e-05				8.8897	0.00059715				8.9005	0.00013728
8.9016	2.031e-05				8.9126	4.8254e-05				8.8976	0.00059776				8.9084	0.00013392
8.9095	1.5131e-05				8.9205	4.5455e-05				8.9055	0.00059836				8.9163	0.00012816
8.9174	2.174e-05				8.9284	5.1266e-05				8.9134	0.00059942				8.9242	0.00012579
8.9253	3.4473e-05				8.9362	5.5342e-05				8.9212	0.00059834				8.9321	0.00012234
8.9332	4.0134e-05				8.9441	5.3717e-05				8.9291	0.00059726				8.94	0.00012003
8.9411	4.068e-05				8.952	5.2091e-05				8.937	0.00059119				8.9479	0.00011771
8.949	4.1226e-05				8.9599	6.5832e-05				8.9449	0.00057658				8.9558	0.00011053
8.9569	3.7667e-05				8.9678	6.6024e-05				8.9528	0.00058226				8.9637	0.00010097
8.9648	3.5138e-05				8.9757	6.6215e-05				8.9607	0.0005835				8.9716	0.00010033
8.9727	3.8119e-05				8.9836	6.5087e-05				8.9686	0.00058393				8.9795	9.9684e-05
8.9806	4.3418e-05				8.9915	6.2965e-05				8.9765	0.00058437				8.9874	8.6489e-05
8.9885	4.5516e-05				8.9994	6.0844e-05				8.9844	0.00057459				8.9953	8.3575e-05
8.9964	4.6268e-05				9.0073	6.6195e-05				8.9923	0.00056825				9.0032	7.8974e-05
9.0043	4.702e-05				9.0152	7.0847e-05				9.0002	0.00056512				9.0111	7.4373e-05
9.0122	3.7687e-05				9.0231	7.5499e-05				9.0081	0.00056199				9.019	6.8036e-05
9.0201	4.7745e-05				9.031	7.6985e-05				9.016	0.00055722				9.0269	6.6552e-05
9.028	5.7571e-05				9.0389	8.019e-05				9.0239	0.00055133				9.0347	6.5198e-05
9.0359	5.9638e-05				9.0468	8.4656e-05				9.0318	0.00053909				9.0426	6.4213e-05
9.0437	6.0579e-05				9.0547	8.3974e-05				9.0397	0.00052183				9.0505	6.3913e-05
9.0516	6.152e-05				9.0626	8.3292e-05				9.0476	0.00053114				9.0584	6.4038e-05
9.0595	6.4511e-05				9.0705	7.9299e-05				9.0555	0.00053882				9.0663	5.7933e-05
9.0674	7.1977e-05				9.0784	6.9995e-05				9.0634	0.00054046				9.0742	5.6336e-05
9.0753	7.6145e-05				9.0863	7.0213e-05				9.0713	0.00054017				9.0821	5.474e-05
9.0832	8.0313e-05				9.0941	7.7646e-05				9.0791	0.00053988				9.09	4.4684e-05
9.0911	8.7991e-05				9.102	7.8782e-05				9.087	0.00053322				9.0979	4.5694e-05
9.099	8.8492e-05				9.1099	8.0221e-05				9.0949	0.00053482				9.1058	4.5772e-05
9.1069	8.8994e-05				9.1178	8.0475e-05				9.1028	0.00053485				9.1137	4.585e-05
9.1148	8.597e-05				9.1257	8.0729e-05				9.1107	0.00053489				9.1216	3.7512e-05
9.1227	9.2975e-05				9.1336	8.2731e-05				9.1186	0.00053353				9.1295	3.772e-05
9.1306	9.7429e-05				9.1415	8.3796e-05				9.1265	0.00053057				9.1374	3.7928e-05
9.1385	0.00010188				9.1494	8.4862e-05				9.1344	0.00052762				9.1453	3.0275e-05
9.1464	0.00010255				9.1573	8.736e-05				9.1423	0.00052708				9.1532	3.1754e-05
9.1543	0.00010322				9.1652	8.8248e-05				9.1502	0.00052653				9.1611	3.3232e-05
9.1622	0.00010248				9.1731	8.7695e-05				9.1581	0.00052358				9.169	3.5661e-05
9.1701	0.00010734				9.181	8.7142e-05				9.166	0.00051386				9.1769	3.6249e-05
9.178	0.00011346				9.1889	8.0992e-05				9.1739	0.00050676				9.1848	3.4902e-05
9.1859	0.00011714				9.1968	7.5782e-05				9.1818	0.00050467				9.1927	3.3555e-05
9.1938	0.00012082				9.2047	7.6293e-05				9.1897	0.00050257				9.2005	3.6214e-05
9.2016	0.0001215				9.2126	7.6805e-05				9.1976	0.00049636				9.2084	3.7691e-05
9.2095	0.00012217				9.2205	7.5191e-05				9.2055	0.00049144				9.2163	3.7556e-05
9.2174	0.00011861				9.2284	7.3578e-05				9.2134	0.00049111				9.2242	3.7421e-05
9.2253	0.00011929				9.2363	6.8607e-05				9.2213	0.00049188				9.2321	2.8681e-05
9.2332	0.0001262				9.2442	6.7366e-05				9.2292	0.00048994				9.24	4.5829e-05
9.2411	0.00013027				9.2521	6.661e-05				9.2371	0.000488				9.2479	4.892e-05
9.249	0.00013434				9.2599	6.5854e-05				9.2449	0.00048416				9.2558	5.0327e-05
9.2569	0.00013461				9.2678	6.4032e-05				9.2528	0.00048032				9.2637	5.033e-05
9.2648	0.00013488				9.2757	6.3088e-05				9.2607	0.00047169				9.2716	5.0334e-05
9.2727	0.00013344				9.2836	6.2143e-05				9.2686	0.00048361				9.2795	5.557e-05
9.2806	0.00012423				9.2915	5.9048e-05				9.2765	0.00048526				9.2874	5.5158e-05
9.2885	0.00014073				9.2994	6.5682e-05				9.2844	0.00048691				9.2953	5.4745e-05
9.2964	0.00014109				9.3073	6.6979e-05				9.2923	0.00048575				9.3032	5.3014e-05
9.3043	0.00014144				9.3152	6.6865e-05				9.3002	0.00048459				9.3111	5.2298e-05
9.3122	0.00013829				9.3231	6.6751e-05				9.3081	0.00048127				9.319	6.3946e-05
9.3201	0.00013767				9.331	5.3429e-05				9.316	0.00047231				9.3269	6.3083e-05
9.328	0.00013704				9.3389	4.9702e-05				9.3239	0.000474				9.3348	6.222e-05
9.3359	0.00013209				9.3468	4.9963e-05				9.3318	0.00047568				9.3427	5.8013e-05
9.3438	0.0001366				9.3547	3.5199e-05				9.3397	0.00048479				9.3506	6.0602e-05
9.3517	0.00014718				9.3626	2.6584e-05				9.3476	0.00049291				9.3584	6.8008e-05
9.3595	0.00015132				9.3705	2.7453e-05				9.3555	0.00049452				9.3663	7.0793e-05
9.3674	0.00015814				9.3784	3.2203e-05				9.3634	0.00049288				9.3742	7.1665e-05
9.3753	0.00016053				9.3863	3.3348e-05				9.3713	0.00049123				9.3821	7.0673e-05
9.3832	0.0001589				9.3942	3.3431e-05				9.3792	0.00048578				9.39	6.9682e-05
9.3911	0.00015726				9.4021	3.3515e-05				9.3871	0.00048283				9.3979	7.9036e-05
9.399	0.00014471				9.41	2.3795e-05				9.395	0.00048477				9.4058	7.9629e-05
9.4069	0.00014568				9.4178	1.928e-05				9.4028	0.00049664				9.4137	7.9105e-05
9.4148	0.00014664				9.4257	2.1322e-05				9.4107	0.00050002				9.4216	7.8582e-05
9.4227	0.00014249				9.4336	2.1876e-05				9.4186	0.00050128				9.4295	7.8531e-05
9.4306	0.00014196				9.4415	2.243e-05				9.4265	0.00050212				9.4374	9.1518e-05
9.4385	0.00014066				9.4494	2.7863e-05				9.4344	0.00050211				9.4453	9.4304e-05
9.4464	0.00013641				9.4573	3.0669e-05				9.4423	0.0005021				9.4532	9.7091e-05
9.4543	0.00013215				9.4652	3.3476e-05				9.4502	0.00050015				9.4611	9.8696e-05
9.4622	0.00012784				9.4731	3.8398e-05				9.4581	0.00050616				9.469	0.0001003
9.4701	0.00012485				9.481	3.9724e-05				9.466	0.00050827				9.4769	0.00010526
9.478	0.00012186				9.4889	3.3604e-05				9.4739	0.0005077				9.4848	0.00010915
9.4859	0.00012053				9.4968	2.7485e-05				9.4818	0.00050712				9.4927	0.00010834
9.4938	0.00012124				9.5047	3.2157e-05				9.4897	0.00050502				9.5006	0.00010753
9.5017	0.00011227				9.5126	3.0279e-05				9.4976	0.00051721				9.5085	0.00011533
9.5096	0.00010552				9.5205	2.84e-05				9.5055	0.00052258				9.5163	0.00011897
9.5175	0.00010306				9.5284	2.1761e-05				9.5134	0.00052333				9.5242	0.00012262
9.5253	0.00010043				9.5363	1.5316e-05				9.5213	0.00052226				9.5321	0.00013055
9.5332	9.7808e-05				9.5442	1.8841e-05				9.5292	0.00052118				9.54	0.00014725
9.5411	9.1181e-05				9.5521	2.0043e-05				9.5371	0.00051795				9.5479	0.00015321
9.549	7.9638e-05				9.56	2.1244e-05				9.545	0.00052945				9.5558	0.00015239
9.5569	7.7983e-05				9.5679	2.3402e-05				9.5529	0.00053338				9.5637	0.00015157
9.5648	7.6328e-05				9.5758	2.4091e-05				9.5608	0.00053479				9.5716	0.00014878
9.5727	7.721e-05				9.5836	2.3585e-05				9.5686	0.00053493				9.5795	0.00014744
9.5806	7.5473e-05				9.5915	2.3079e-05				9.5765	0.00053507				9.5874	0.00015572
9.5885	7.3642e-05				9.5994	2.5418e-05				9.5844	0.00052884				9.5953	0.0001669
9.5964	7.4558e-05				9.6073	3.2479e-05				9.5923	0.00052454				9.6032	0.00017469
9.6043	7.5474e-05				9.6152	3.4926e-05				9.6002	0.00053111				9.6111	0.00017651
9.6122	7.5684e-05				9.6231	3.5178e-05				9.6081	0.00053396				9.619	0.00017834
9.6201	7.2788e-05				9.631	3.5431e-05				9.616	0.00053416				9.6269	0.00017997
9.628	6.9893e-05				9.6389	3.3488e-05				9.6239	0.00053436				9.6348	0.00018063
9.6359	6.8956e-05				9.6468	2.4606e-05				9.6318	0.00053417				9.6427	0.0001813
9.6438	6.8019e-05				9.6547	2.7822e-05				9.6397	0.00053399				9.6506	0.00019756
9.6517	6.4552e-05				9.6626	3.1037e-05				9.6476	0.00053093				9.6585	0.00020312
9.6596	5.6319e-05				9.6705	3.3736e-05				9.6555	0.00053369				9.6664	0.00020478
9.6675	4.987e-05				9.6784	3.9365e-05				9.6634	0.00053431				9.6743	0.00020643
9.6754	4.8647e-05				9.6863	4.2176e-05				9.6713	0.00053492				9.6821	0.00020941
9.6832	4.1302e-05				9.6942	4.4988e-05				9.6792	0.00053632				9.69	0.00020894
9.6911	3.3956e-05				9.7021	4.8535e-05				9.6871	0.00053747				9.6979	0.00020847
9.699	2.8858e-05				9.71	5.6009e-05				9.695	0.00053964				9.7058	0.00021874
9.7069	2.9981e-05				9.7179	5.9341e-05				9.7029	0.0005418				9.7137	0.00023557
9.7148	2.3098e-05				9.7258	6.0754e-05				9.7108	0.00054205				9.7216	0.00024409
9.7227	1.8941e-05				9.7337	6.109e-05				9.7187	0.00054231				9.7295	0.00024536
9.7306	1.8163e-05				9.7416	6.0888e-05				9.7265	0.00053895				9.7374	0.00024432
9.7385	1.7385e-05				9.7494	6.0687e-05				9.7344	0.00054746				9.7453	0.00024328
9.7464	1.344e-05				9.7573	6.3703e-05				9.7423	0.0005477				9.7532	0.00023992
9.7543	4.2761e-06				9.7652	7.0454e-05				9.7502	0.00054793				9.7611	0.00024602
9.7622	6.2012e-06				9.7731	7.3327e-05				9.7581	0.00054624				9.769	0.00026127
9.7701	1.3583e-05				9.781	7.1287e-05				9.766	0.00055258				9.7769	0.00026702
9.778	1.6589e-05				9.7889	6.9247e-05				9.7739	0.00055008				9.7848	0.00027277
9.7859	1.601e-05				9.7968	7.1571e-05				9.7818	0.00054759				9.7927	0.00027468
9.7938	1.543e-05				9.8047	7.2384e-05				9.7897	0.00054174				9.8006	0.00027748
9.8017	1.1264e-05				9.8126	7.3197e-05				9.7976	0.00053431				9.8085	0.00027851
9.8096	-1.4425e-06				9.8205	7.6384e-05				9.8055	0.00052681				9.8164	0.00028011
9.8175	-2.704e-06				9.8284	7.9572e-05				9.8134	0.00052211				9.8243	0.00028531
9.8254	-2.5171e-06				9.8363	8.3415e-05				9.8213	0.00052458				9.8322	0.00028797
9.8333	-2.3301e-06				9.8442	8.8544e-05				9.8292	0.00052387				9.84	0.00029064
9.8411	-4.6497e-06				9.8521	8.8311e-05				9.8371	0.00052316				9.8479	0.00029561
9.849	-1.3992e-05				9.86	8.8077e-05				9.845	0.00052191				9.8558	0.00030564
9.8569	-2.3551e-05				9.8679	8.6044e-05				9.8529	0.00052013				9.8637	0.00030525
9.8648	-2.5536e-05				9.8758	8.7296e-05				9.8608	0.00051409				9.8716	0.00030486
9.8727	-2.3057e-05				9.8837	0.00010622				9.8687	0.00051479				9.8795	0.00030368
9.8806	-2.0578e-05				9.8916	0.00010734				9.8766	0.0005146				9.8874	0.000296
9.8885	-1.8192e-05				9.8995	0.00010709				9.8845	0.0005144				9.8953	0.00030339
9.8964	-1.6796e-05				9.9073	0.00010684				9.8923	0.00051103				9.9032	0.00031256
9.9043	-2.1231e-05				9.9152	0.00010522				9.9002	0.00051172				9.9111	0.00031609
9.9122	-2.5667e-05				9.9231	0.00010192				9.9081	0.00051023				9.919	0.00031507
9.9201	-2.4992e-05				9.931	0.00011194				9.916	0.00050874				9.9269	0.00031405
9.928	-2.6579e-05				9.9389	0.0001166				9.9239	0.00048777				9.9348	0.00031586
9.9359	-2.8166e-05				9.9468	0.00011434				9.9318	0.00048823				9.9427	0.00031597
9.9438	-2.7806e-05				9.9547	0.00011208				9.9397	0.00048299				9.9506	0.00031607
9.9517	-2.7038e-05				9.9626	0.00010613				9.9476	0.00047775				9.9585	0.00031588
9.9596	-3.1275e-05				9.9705	9.675e-05				9.9555	0.00046207				9.9664	0.00031976
9.9675	-3.5824e-05				9.9784	0.00010674				9.9634	0.00046255				9.9743	0.00032365
9.9754	-3.5693e-05				9.9863	0.00011583				9.9713	0.00045724				9.9822	0.00032531
9.9833	-3.9756e-05				9.9942	0.00012014				9.9792	0.0004465				9.9901	0.00032837
9.9912	-4.4241e-05				10.002	0.00012445				9.9871	0.00043712				9.998	0.00032868
9.9991	-5.9688e-05				10.01	0.00012826				9.995	0.00043202				10.006	0.00032899
10.007	-6.386e-05				10.018	0.00013181				10.003	0.0004235				10.014	0.00032812
10.015	-6.1234e-05				10.026	0.00013536				10.011	0.00041522				10.022	0.00031335
10.023	-5.9635e-05				10.034	0.00013578				10.019	0.00041126				10.03	0.00031115
10.031	-5.8037e-05				10.042	0.00013723				10.027	0.00040807				10.037	0.00032083
10.039	-5.9016e-05				10.049	0.00013868				10.034	0.00040487				10.045	0.00032343
10.046	-5.9995e-05				10.057	0.00014588				10.042	0.00039934				10.053	0.00032469
10.054	-6.3672e-05				10.065	0.00014841				10.05	0.00039199				10.061	0.00032594
10.062	-6.2803e-05				10.073	0.00014972				10.058	0.0003923				10.069	0.0003279
10.07	-6.1934e-05				10.081	0.00015103				10.066	0.00039261				10.077	0.00032837
10.078	-6.2598e-05				10.089	0.00015583				10.074	0.00038159				10.085	0.00032999
10.086	-6.1598e-05				10.097	0.00017				10.082	0.00036776				10.093	0.00032934
10.094	-6.0597e-05				10.105	0.00017479				10.09	0.00036831				10.101	0.00032868
10.102	-6.1698e-05				10.113	0.00017621				10.098	0.00036685				10.108	0.00032296
10.11	-6.0693e-05				10.121	0.00017527				10.106	0.00036538				10.116	0.00031407
10.117	-5.9688e-05				10.128	0.00017432				10.113	0.00034938				10.124	0.00031425
10.125	-6.2312e-05				10.136	0.00016635				10.121	0.00034889				10.132	0.0003114
10.133	-6.4935e-05				10.144	0.00017878				10.129	0.0003484				10.14	0.00030805
10.141	-7.2441e-05				10.152	0.00018324				10.137	0.00033862				10.148	0.00030343
10.149	-7.976e-05				10.16	0.00018652				10.145	0.00033762				10.156	0.00029882
10.157	-8.2867e-05				10.168	0.00019339				10.153	0.00033226				10.164	0.00029899
10.165	-7.9238e-05				10.176	0.00019954				10.161	0.00032689				10.172	0.00029915
10.173	-7.7305e-05				10.184	0.00021687				10.169	0.00030452				10.18	0.00029809
10.181	-7.9871e-05				10.192	0.00022514				10.177	0.0003021				10.187	0.00029066
10.189	-8.2437e-05				10.199	0.00022671				10.184	0.00029881				10.195	0.00028454
10.196	-9.6147e-05				10.207	0.00023651				10.192	0.00029552				10.203	0.00028129
10.204	-9.389e-05				10.215	0.00023861				10.2	0.00028282				10.211	0.00027244
10.212	-9.1632e-05				10.223	0.00024156				10.208	0.00028188				10.219	0.0002805
10.22	-9.0898e-05				10.231	0.00024451				10.216	0.00028094				10.227	0.00028167
10.228	-9.0163e-05				10.239	0.00024874				10.224	0.00026618				10.235	0.00028224
10.236	-9.1124e-05				10.247	0.00026023				10.232	0.00025547				10.243	0.00028223
10.244	-0.00010354				10.255	0.00026157				10.24	0.0002461				10.251	0.00028223
10.252	-0.00010134				10.263	0.00026791				10.248	0.00024636				10.258	0.00028113
10.26	-9.9138e-05				10.271	0.00027288				10.256	0.00024182				10.266	0.00028002
10.267	-9.5978e-05				10.278	0.0002739				10.263	0.00023728				10.274	0.00027847
10.275	-9.1481e-05				10.286	0.0002783				10.271	0.00022921				10.282	0.00027691
10.283	-8.9382e-05				10.294	0.00028906				10.279	0.00022056				10.29	0.00026148
10.291	-8.8253e-05				10.302	0.00030229				10.287	0.00022372				10.298	0.00026361
10.299	-8.7124e-05				10.31	0.00030698				10.295	0.00021858				10.306	0.00026301
10.307	-9.1064e-05				10.318	0.00030848				10.303	0.00021343				10.314	0.0002624
10.315	-9.1386e-05				10.326	0.00030853				10.311	0.00020152				10.322	0.0002519
10.323	-9.3183e-05				10.334	0.00030858				10.319	0.00020208				10.33	0.00024312
10.331	-9.4243e-05				10.342	0.00031413				10.327	0.00020264				10.337	0.00024272
10.339	-0.00010358				10.349	0.00032364				10.334	0.00020249				10.345	0.00024319
10.346	-0.00010303				10.357	0.00033179				10.342	0.00019552				10.353	0.00024355
10.354	-0.00010249				10.365	0.00034742				10.35	0.00017947				10.361	0.0002439
10.362	-0.00011273				10.373	0.00036013				10.358	0.00017979				10.369	0.00024116
10.37	-0.00010964				10.381	0.00036153				10.366	0.00018011				10.377	0.00023842
10.378	-0.00010654				10.389	0.00037173				10.374	0.00017834				10.385	0.00023233
10.386	-0.00010611				10.397	0.00038139				10.382	0.00017286				10.393	0.0002279
10.394	-0.00010567				10.405	0.00038472				10.39	0.00016169				10.401	0.00022346
10.402	-0.00010834				10.413	0.00039199				10.398	0.0001582				10.408	0.00021349
10.41	-0.00012011				10.421	0.00041698				10.406	0.00015261				10.416	0.00021997
10.417	-0.00011959				10.428	0.00042727				10.413	0.00014702				10.424	0.00022278
10.425	-0.00012004				10.436	0.00043094				10.421	0.00014188				10.432	0.00022192
10.433	-0.00013007				10.444	0.00043897				10.429	0.0001407				10.44	0.00022105
10.441	-0.00013681				10.452	0.00045071				10.437	0.00013952				10.448	0.00022865
10.449	-0.00013847				10.46	0.0004556				10.445	0.00012248				10.456	0.00022886
10.457	-0.00014013				10.468	0.00046115				10.453	0.00010781				10.464	0.00022907
10.465	-0.00014615				10.476	0.00047693				10.461	0.00011362				10.472	0.00022677
10.473	-0.00015577				10.484	0.00049556				10.469	0.00011537				10.48	0.00022627
10.481	-0.00015341				10.492	0.00051709				10.477	0.00011713				10.487	0.00022578
10.489	-0.00015207				10.499	0.00052658				10.484	0.00011798				10.495	0.0002277
10.496	-0.00015073				10.507	0.00053222				10.492	0.00011783				10.503	0.0002342
10.504	-0.00015418				10.515	0.00054526				10.5	0.00011769				10.511	0.00023449
10.512	-0.00016469				10.523	0.00055035				10.508	0.0001107				10.519	0.00023479
10.52	-0.00016381				10.531	0.00055731				10.516	0.00010371				10.527	0.00023144
10.528	-0.00016292				10.539	0.00057784				10.524	0.00010182				10.535	0.00023385
10.536	-0.00016647				10.547	0.00059815				10.532	9.8564e-05				10.543	0.00024453
10.544	-0.00017357				10.555	0.00060321				10.54	9.5311e-05				10.551	0.00024906
10.552	-0.00017313				10.563	0.00060991				10.548	8.7665e-05				10.559	0.00025358
10.56	-0.00017113				10.571	0.00061919				10.556	9.0988e-05				10.566	0.0002603
10.567	-0.00017106				10.578	0.00062691				10.563	9.2967e-05				10.574	0.00027448
10.575	-0.00017098				10.586	0.00063462				10.571	8.609e-05				10.582	0.00027793
10.583	-0.00017621				10.594	0.00064965				10.579	7.9213e-05				10.59	0.00028126
10.591	-0.00017056				10.602	0.00066954				10.587	7.8967e-05				10.598	0.00030069
10.599	-0.00016177				10.61	0.00067511				10.595	8.0647e-05				10.606	0.00031271
10.607	-0.00015674				10.618	0.00068611				10.603	8.0762e-05				10.614	0.00032244
10.615	-0.00015171				10.626	0.00070152				10.611	8.0876e-05				10.622	0.00033104
10.623	-0.00013993				10.634	0.00072372				10.619	7.9425e-05				10.63	0.00033808
10.631	-0.00013797				10.642	0.00073152				10.627	7.4019e-05				10.637	0.0003542
10.639	-0.00013551				10.649	0.00073399				10.634	6.8919e-05				10.645	0.00037927
10.646	-0.00013383				10.657	0.00076097				10.642	6.8279e-05				10.653	0.00039552
10.654	-0.00013265				10.665	0.0007782				10.65	6.764e-05				10.661	0.00039992
10.662	-0.00013148				10.673	0.00078191				10.658	5.6497e-05				10.669	0.00040875
10.67	-0.00013033				10.681	0.00079953				10.666	4.4335e-05				10.677	0.00043605
10.678	-0.00012425				10.689	0.00080715				10.674	4.699e-05				10.685	0.00045915
10.686	-0.00012097				10.697	0.00082737				10.682	5.7654e-05				10.693	0.00047046
10.694	-0.00011769				10.705	0.00084795				10.69	6.4198e-05				10.701	0.00048221
10.702	-0.00011412				10.713	0.0008525				10.698	6.7372e-05				10.709	0.00050498
10.71	-9.0175e-05				10.721	0.00087176				10.706	7.0545e-05				10.716	0.00053512
10.718	-8.782e-05				10.728	0.00088555				10.713	7.8175e-05				10.724	0.00054363
10.725	-8.5464e-05				10.736	0.00090183				10.721	9.5373e-05				10.732	0.00054741
10.733	-7.7581e-05				10.744	0.00093317				10.729	0.00010229				10.74	0.00056339
10.741	-6.9718e-05				10.752	0.00094587				10.737	0.0001092				10.748	0.00061054
10.749	-6.1854e-05				10.76	0.00095858				10.745	0.00011858				10.756	0.00063835
10.757	-5.7378e-05				10.768	0.00097879				10.753	0.00012446				10.764	0.00065503
10.765	-5.2483e-05				10.776	0.00098824				10.761	0.00013346				10.772	0.00068613
10.773	-4.7955e-05				10.784	0.00099443				10.769	0.00015419				10.78	0.00071382
10.781	-3.4143e-05				10.792	0.00102				10.777	0.0001663				10.787	0.00073595
10.789	-2.9431e-05				10.799	0.00105				10.784	0.00017159				10.795	0.00077045
10.796	-2.4052e-05				10.807	0.00106				10.792	0.00017714				10.803	0.00080262
10.804	-3.8851e-06				10.815	0.00107				10.8	0.00019024				10.811	0.00082323
10.812	2.965e-06				10.823	0.00108				10.808	0.00020426				10.819	0.00086323
10.82	2.0483e-05				10.831	0.00111				10.816	0.00021305				10.827	0.00090286
10.828	3.0514e-05				10.839	0.00113				10.824	0.00023198				10.835	0.00093317
10.836	3.3686e-05				10.847	0.00114				10.832	0.00025407				10.843	0.00095257
10.844	3.8881e-05				10.855	0.00116				10.84	0.00027961				10.851	0.00097882
10.852	4.3539e-05				10.863	0.00118				10.848	0.00030915				10.859	0.00103
10.86	4.9218e-05				10.871	0.0012				10.856	0.00033193				10.866	0.00105
10.868	7.372e-05				10.878	0.00122				10.863	0.00036415				10.874	0.00107
10.875	8.7081e-05				10.886	0.00123				10.871	0.00038485				10.882	0.00113
10.883	9.6638e-05				10.894	0.00124				10.879	0.00041217				10.89	0.00116
10.891	0.00011361				10.902	0.00127				10.887	0.00044301				10.898	0.00118
10.899	0.00012716				10.91	0.00129				10.895	0.00047702				10.906	0.00121
10.907	0.00012859				10.918	0.0013				10.903	0.00050908				10.914	0.00124
10.915	0.00013203				10.926	0.00132				10.911	0.00053219				10.922	0.00129
10.923	0.00014541				10.934	0.00135				10.919	0.0005787				10.93	0.00133
10.931	0.00015852				10.942	0.00138				10.927	0.00063438				10.937	0.00135
10.939	0.00016357				10.95	0.0014				10.935	0.00068299				10.945	0.00139
10.946	0.00016863				10.957	0.00143				10.942	0.00073584				10.953	0.00142
10.954	0.00017951				10.965	0.00146				10.95	0.00077513				10.961	0.00145
10.962	0.00018602				10.973	0.00148				10.958	0.00082167				10.969	0.00151
10.97	0.00019253				10.981	0.0015				10.966	0.00086482				10.977	0.00155
10.978	0.0001999				10.989	0.00153				10.974	0.0009162				10.985	0.00157
10.986	0.00021761				10.997	0.00156				10.982	0.00096909				10.993	0.00161
10.994	0.00023495				11.005	0.00158				10.99	0.00102				11.001	0.00166
11.002	0.00025181				11.013	0.00162				10.998	0.00106				11.009	0.00169
11.01	0.00026687				11.021	0.00165				11.006	0.00113				11.016	0.00175
11.018	0.00028087				11.028	0.00169				11.013	0.00119				11.024	0.00179
11.025	0.00031061				11.036	0.00172				11.021	0.00125				11.032	0.00182
11.033	0.00033157				11.044	0.00174				11.029	0.00132				11.04	0.00187
11.041	0.00033923				11.052	0.00177				11.037	0.0014				11.048	0.00192
11.049	0.00035691				11.06	0.00181				11.045	0.00146				11.056	0.00197
11.057	0.0003641				11.068	0.00187				11.053	0.00152				11.064	0.00203
11.065	0.00037301				11.076	0.00192				11.061	0.00159				11.072	0.00207
11.073	0.00040579				11.084	0.00195				11.069	0.00166				11.08	0.00212
11.081	0.00042897				11.092	0.002				11.077	0.00174				11.087	0.00216
11.089	0.00045437				11.1	0.00206				11.085	0.00182				11.095	0.00221
11.096	0.0004785				11.107	0.00212				11.092	0.0019				11.103	0.00226
11.104	0.00049906				11.115	0.00217				11.1	0.00197				11.111	0.00231
11.112	0.00051106				11.123	0.00223				11.108	0.00205				11.119	0.00236
11.12	0.00053066				11.131	0.00229				11.116	0.00214				11.127	0.00241
11.128	0.00055542				11.139	0.00234				11.124	0.00221				11.135	0.00247
11.136	0.00057703				11.147	0.00242				11.132	0.00228				11.143	0.00253
11.144	0.00059846				11.155	0.00248				11.14	0.00237				11.151	0.00258
11.152	0.00061477				11.163	0.00255				11.148	0.00246				11.159	0.00265
11.16	0.00062741				11.171	0.00262				11.156	0.00254				11.166	0.00272
11.168	0.00065535				11.178	0.0027				11.163	0.00261				11.174	0.00278
11.175	0.00069394				11.186	0.00278				11.171	0.00269				11.182	0.00284
11.183	0.0007195				11.194	0.00287				11.179	0.00278				11.19	0.0029
11.191	0.00073999				11.202	0.00297				11.187	0.00286				11.198	0.00297
11.199	0.0007706				11.21	0.00307				11.195	0.00294				11.206	0.00304
11.207	0.00080932				11.218	0.00317				11.203	0.00302				11.214	0.00313
11.215	0.00083734				11.226	0.00328				11.211	0.0031				11.222	0.00321
11.223	0.000876				11.234	0.00339				11.219	0.00317				11.23	0.0033
11.231	0.00090646				11.242	0.0035				11.227	0.00324				11.237	0.00338
11.239	0.00094121				11.25	0.00364				11.235	0.00332				11.245	0.00347
11.246	0.00098102				11.257	0.00377				11.242	0.0034				11.253	0.00357
11.254	0.00102				11.265	0.00391				11.25	0.00346				11.261	0.00366
11.262	0.00106				11.273	0.00406				11.258	0.00353				11.269	0.00377
11.27	0.00109				11.281	0.00422				11.266	0.00361				11.277	0.00389
11.278	0.00112				11.289	0.00441				11.274	0.00367				11.285	0.00399
11.286	0.00115				11.297	0.00459				11.282	0.00373				11.293	0.0041
11.294	0.00118				11.305	0.00479				11.29	0.0038				11.301	0.00424
11.302	0.00122				11.313	0.00501				11.298	0.00385				11.309	0.00437
11.31	0.00125				11.321	0.00524				11.306	0.00391				11.316	0.00451
11.318	0.0013				11.328	0.00549				11.313	0.00397				11.324	0.00466
11.325	0.00133				11.336	0.00576				11.321	0.00402				11.332	0.00483
11.333	0.00136				11.344	0.00606				11.329	0.00408				11.34	0.00501
11.341	0.0014				11.352	0.00639				11.337	0.00414				11.348	0.00522
11.349	0.00144				11.36	0.00674				11.345	0.00418				11.356	0.00542
11.357	0.00148				11.368	0.00712				11.353	0.00422				11.364	0.00565
11.365	0.00151				11.376	0.00754				11.361	0.00427				11.372	0.0059
11.373	0.00155				11.384	0.008				11.369	0.00432				11.38	0.0062
11.381	0.00158				11.392	0.00851				11.377	0.00437				11.387	0.00654
11.389	0.00161				11.4	0.00907				11.385	0.00439				11.395	0.00694
11.396	0.00165				11.407	0.00966				11.392	0.00443				11.403	0.00739
11.404	0.00168				11.415	0.01031				11.4	0.00447				11.411	0.00795
11.412	0.00171				11.423	0.01105				11.408	0.00451				11.419	0.00863
11.42	0.00174				11.431	0.01187				11.416	0.00454				11.427	0.00943
11.428	0.00178				11.439	0.01273				11.424	0.00459				11.435	0.01045
11.436	0.00183				11.447	0.01369				11.432	0.0046				11.443	0.01168
11.444	0.00186				11.455	0.01476				11.44	0.00461				11.451	0.0132
11.452	0.00188				11.463	0.01592				11.448	0.00465				11.459	0.01506
11.46	0.00192				11.471	0.0172				11.456	0.00468				11.466	0.01726
11.468	0.00195				11.478	0.01859				11.463	0.00469				11.474	0.01993
11.475	0.00198				11.486	0.02014				11.471	0.00471				11.482	0.02312
11.483	0.002				11.494	0.0218				11.479	0.00473				11.49	0.02684
11.491	0.00202				11.502	0.02361				11.487	0.00475				11.498	0.03122
11.499	0.00206				11.51	0.0256				11.495	0.00477				11.506	0.03622
11.507	0.00209				11.518	0.02778				11.503	0.00478				11.514	0.04195
11.515	0.00211				11.526	0.03013				11.511	0.00478				11.522	0.04851
11.523	0.00214				11.534	0.03272				11.519	0.0048				11.53	0.0558
11.531	0.00216				11.542	0.03551				11.527	0.00481				11.537	0.06402
11.539	0.00218				11.55	0.03851				11.535	0.00481				11.545	0.07278
11.546	0.0022				11.557	0.04177				11.542	0.00482				11.553	0.08243
11.554	0.00222				11.565	0.04537				11.55	0.00482				11.561	0.09296
11.562	0.00224				11.573	0.04922				11.558	0.00484				11.569	0.10405
11.57	0.00225				11.581	0.05327				11.566	0.00485				11.577	0.11615
11.578	0.00227				11.589	0.05775				11.574	0.00486				11.585	0.12876
11.586	0.00229				11.597	0.06244				11.582	0.00487				11.593	0.14199
11.594	0.00231				11.605	0.06752				11.59	0.00488				11.601	0.15613
11.602	0.00234				11.613	0.07295				11.598	0.00489				11.609	0.17068
11.61	0.00235				11.621	0.07861				11.606	0.0049				11.616	0.1861
11.618	0.00237				11.628	0.08469				11.613	0.00491				11.624	0.20153
11.625	0.00238				11.636	0.09116				11.621	0.00493				11.632	0.2177
11.633	0.00242				11.644	0.09809				11.629	0.00494				11.64	0.2344
11.641	0.00243				11.652	0.10541				11.637	0.00495				11.648	0.25078
11.649	0.00244				11.66	0.11305				11.645	0.00496				11.656	0.26761
11.657	0.00246				11.668	0.12122				11.653	0.00497				11.664	0.2842
11.665	0.00248				11.676	0.12968				11.661	0.00498				11.672	0.30063
11.673	0.00249				11.684	0.13868				11.669	0.00498				11.68	0.31742
11.681	0.00251				11.692	0.14802				11.677	0.00499				11.688	0.33383
11.689	0.00255				11.7	0.158				11.685	0.00501				11.695	0.35037
11.696	0.00258				11.707	0.1683				11.692	0.00504				11.703	0.36627
11.704	0.00259				11.715	0.1791				11.7	0.00506				11.711	0.38178
11.712	0.0026				11.723	0.19011				11.708	0.00508				11.719	0.39705
11.72	0.00263				11.731	0.20179				11.716	0.0051				11.727	0.41173
11.728	0.00265				11.739	0.21383				11.724	0.00512				11.735	0.42587
11.736	0.00267				11.747	0.22653				11.732	0.00516				11.743	0.43949
11.744	0.00269				11.755	0.23938				11.74	0.00519				11.751	0.45226
11.752	0.00272				11.763	0.25233				11.748	0.00523				11.759	0.46449
11.76	0.00275				11.771	0.26587				11.756	0.00527				11.766	0.4759
11.768	0.00278				11.778	0.27956				11.763	0.00531				11.774	0.48661
11.775	0.00281				11.786	0.29349				11.771	0.00535				11.782	0.49638
11.783	0.00285				11.794	0.30777				11.779	0.00541				11.79	0.50561
11.791	0.00288				11.802	0.32205				11.787	0.00548				11.798	0.51405
11.799	0.00292				11.81	0.33705				11.795	0.00553				11.806	0.52153
11.807	0.00296				11.818	0.35174				11.803	0.00559				11.814	0.52845
11.815	0.00302				11.826	0.36698				11.811	0.00568				11.822	0.53436
11.823	0.00306				11.834	0.38187				11.819	0.00575				11.83	0.53958
11.831	0.00311				11.842	0.39721				11.827	0.00582				11.838	0.54401
11.839	0.00315				11.85	0.41266				11.835	0.00591				11.845	0.54762
11.846	0.00321				11.857	0.4276				11.842	0.00601				11.853	0.55047
11.854	0.00326				11.865	0.4426				11.85	0.00612				11.861	0.55258
11.862	0.00332				11.873	0.45754				11.858	0.00623				11.869	0.554
11.87	0.0034				11.881	0.47206				11.866	0.00635				11.877	0.55423
11.878	0.00346				11.889	0.4864				11.874	0.00647				11.885	0.5542
11.886	0.00352				11.897	0.50049				11.882	0.0066				11.893	0.55418
11.894	0.00359				11.905	0.51453				11.89	0.00675				11.901	0.55294
11.902	0.00368				11.913	0.528				11.898	0.00689				11.909	0.55112
11.91	0.00375				11.921	0.54107				11.906	0.00705				11.916	0.5487
11.918	0.00384				11.929	0.55366				11.913	0.00723				11.924	0.54583
11.925	0.00394				11.936	0.56588				11.921	0.00742				11.932	0.54242
11.933	0.00404				11.944	0.57778				11.929	0.00761				11.94	0.53853
11.941	0.00414				11.952	0.58894				11.937	0.00783				11.948	0.53425
11.949	0.00426				11.96	0.59939				11.945	0.00807				11.956	0.52947
11.957	0.00438				11.968	0.60917				11.953	0.0083				11.964	0.52431
11.965	0.0045				11.976	0.61831				11.961	0.00856				11.972	0.51887
11.973	0.00463				11.984	0.62676				11.969	0.00885				11.98	0.51308
11.981	0.00477				11.992	0.63449				11.977	0.00914				11.988	0.507
11.989	0.00493				12	0.6414				11.985	0.00944				11.995	0.50062
11.997	0.00507				12.007	0.64768				11.992	0.00978				12.003	0.49404
12.004	0.00524				12.015	0.653				12	0.01016				12.011	0.48734
12.012	0.00542				12.023	0.65763				12.008	0.01054				12.019	0.48027
12.02	0.00562				12.031	0.6615				12.016	0.01097				12.027	0.47314
12.028	0.00582				12.039	0.66458				12.024	0.01143				12.035	0.46569
12.036	0.00603				12.047	0.66684				12.032	0.01192				12.043	0.45823
12.044	0.00625				12.055	0.6683				12.04	0.01246				12.051	0.45068
12.052	0.0065				12.063	0.66829				12.048	0.01303				12.059	0.44285
12.06	0.00677				12.071	0.66828				12.056	0.01367				12.066	0.43505
12.068	0.00707				12.079	0.66797				12.064	0.01436				12.074	0.42711
12.075	0.00737				12.086	0.66628				12.071	0.01511				12.082	0.41926
12.083	0.0077				12.094	0.66387				12.079	0.01591				12.09	0.41139
12.091	0.00806				12.102	0.66078				12.087	0.01681				12.098	0.40321
12.099	0.00845				12.11	0.65694				12.095	0.01778				12.106	0.39537
12.107	0.00886				12.118	0.65242				12.103	0.0189				12.114	0.3874
12.115	0.00934				12.126	0.64723				12.111	0.02008				12.122	0.37962
12.123	0.00986				12.134	0.64143				12.119	0.02138				12.13	0.37167
12.131	0.0104				12.142	0.63503				12.127	0.02285				12.138	0.36381
12.139	0.011				12.15	0.62787				12.135	0.02445				12.145	0.35608
12.147	0.01166				12.157	0.62043				12.142	0.02625				12.153	0.3483
12.154	0.01237				12.165	0.61219				12.15	0.02822				12.161	0.34075
12.162	0.01317				12.173	0.6037				12.158	0.03042				12.169	0.33314
12.17	0.01405				12.181	0.59467				12.166	0.03284				12.177	0.3256
12.178	0.01499				12.189	0.585				12.174	0.03545				12.185	0.31832
12.186	0.01604				12.197	0.57527				12.182	0.03838				12.193	0.31111
12.194	0.0172				12.205	0.565				12.19	0.04159				12.201	0.30387
12.202	0.01847				12.213	0.55458				12.198	0.04527				12.209	0.29671
12.21	0.0199				12.221	0.544				12.206	0.04919				12.216	0.28975
12.218	0.02143				12.229	0.53287				12.214	0.05345				12.224	0.28284
12.225	0.02311				12.236	0.52164				12.221	0.05828				12.232	0.27612
12.233	0.02502				12.244	0.51012				12.229	0.06356				12.24	0.26939
12.241	0.02709				12.252	0.49856				12.237	0.06944				12.248	0.26282
12.249	0.02937				12.26	0.4869				12.245	0.07575				12.256	0.25623
12.257	0.03188				12.268	0.4751				12.253	0.08265				12.264	0.24992
12.265	0.03457				12.276	0.4632				12.261	0.09028				12.272	0.24375
12.273	0.03753				12.284	0.45101				12.269	0.09842				12.28	0.23753
12.281	0.04077				12.292	0.43916				12.277	0.10745				12.288	0.23156
12.289	0.04435				12.3	0.42708				12.285	0.1171				12.295	0.22541
12.297	0.04826				12.307	0.41512				12.292	0.12754				12.303	0.21962
12.304	0.05244				12.315	0.40316				12.3	0.13896				12.311	0.21402
12.312	0.05707				12.323	0.39144				12.308	0.15123				12.319	0.20842
12.32	0.06208				12.331	0.3796				12.316	0.16452				12.327	0.20295
12.328	0.0675				12.339	0.36785				12.324	0.17819				12.335	0.19758
12.336	0.07336				12.347	0.35624				12.332	0.19301				12.343	0.19245
12.344	0.07961				12.355	0.34507				12.34	0.20899				12.351	0.1873
12.352	0.08639				12.363	0.33378				12.348	0.22546				12.359	0.1823
12.36	0.09365				12.371	0.32266				12.356	0.24286				12.366	0.17752
12.368	0.10144				12.379	0.3119				12.364	0.26124				12.374	0.17271
12.375	0.1098				12.386	0.30131				12.371	0.28065				12.382	0.168
12.383	0.11864				12.394	0.2909				12.379	0.30104				12.39	0.16354
12.391	0.1281				12.402	0.28058				12.387	0.32236				12.398	0.15901
12.399	0.13797				12.41	0.27047				12.395	0.34402				12.406	0.15465
12.407	0.14842				12.418	0.26064				12.403	0.36663				12.414	0.15038
12.415	0.15965				12.426	0.2509				12.411	0.38985				12.422	0.14626
12.423	0.17108				12.434	0.24163				12.419	0.41411				12.43	0.14222
12.431	0.18315				12.442	0.23227				12.427	0.43838				12.438	0.13827
12.439	0.1957				12.45	0.22336				12.435	0.4632				12.445	0.13448
12.447	0.2088				12.457	0.21465				12.442	0.4888				12.453	0.13071
12.454	0.22219				12.465	0.20606				12.45	0.51454				12.461	0.12705
12.462	0.2362				12.473	0.19788				12.458	0.5407				12.469	0.12346
12.47	0.25043				12.481	0.18995				12.466	0.56645				12.477	0.11998
12.478	0.26517				12.489	0.18222				12.474	0.59242				12.485	0.11657
12.486	0.28001				12.497	0.17482				12.482	0.61844				12.493	0.11331
12.494	0.29549				12.505	0.16761				12.49	0.64413				12.501	0.11011
12.502	0.31118				12.513	0.16063				12.498	0.67024				12.509	0.10693
12.51	0.3271				12.521	0.15391				12.506	0.69545				12.516	0.10385
12.518	0.34311				12.529	0.14737				12.514	0.71987				12.524	0.10085
12.525	0.35901				12.536	0.14106				12.521	0.7442				12.532	0.09801
12.533	0.37536				12.544	0.13503				12.529	0.76754				12.54	0.09519
12.541	0.39116				12.552	0.12928				12.537	0.79048				12.548	0.09236
12.549	0.40716				12.56	0.12374				12.545	0.8119				12.556	0.08963
12.557	0.42296				12.568	0.1183				12.553	0.83301				12.564	0.08704
12.565	0.4384				12.576	0.11319				12.561	0.85332				12.572	0.08449
12.573	0.45363				12.584	0.10817				12.569	0.87207				12.58	0.08195
12.581	0.46857				12.592	0.10343				12.577	0.88979				12.588	0.07956
12.589	0.48338				12.6	0.09892				12.585	0.90653				12.595	0.07715
12.597	0.49735				12.607	0.09455				12.592	0.92173				12.603	0.07489
12.604	0.51104				12.615	0.09026				12.6	0.93548				12.611	0.07266
12.612	0.52447				12.623	0.08624				12.608	0.94821				12.619	0.07047
12.62	0.53716				12.631	0.08235				12.616	0.95958				12.627	0.06836
12.628	0.5488				12.639	0.07866				12.624	0.96943				12.635	0.06628
12.636	0.56012				12.647	0.07507				12.632	0.97786				12.643	0.06428
12.644	0.57057				12.655	0.07168				12.64	0.98517				12.651	0.06232
12.652	0.58052				12.663	0.06842				12.648	0.99109				12.659	0.06045
12.66	0.58946				12.671	0.06531				12.656	0.99561				12.666	0.05857
12.668	0.5976				12.679	0.06234				12.664	0.99872				12.674	0.0568
12.675	0.60503				12.686	0.05956				12.671	0.9996				12.682	0.05509
12.683	0.61146				12.694	0.05682				12.679	1				12.69	0.05336
12.691	0.61723				12.702	0.05425				12.687	0.9992				12.698	0.05175
12.699	0.62206				12.71	0.05181				12.695	0.9984				12.706	0.05009
12.707	0.62603				12.718	0.0494				12.703	0.99519				12.714	0.04848
12.715	0.62923				12.726	0.04715				12.711	0.99088				12.722	0.04696
12.723	0.63155				12.734	0.04504				12.719	0.98535				12.73	0.04548
12.731	0.63305				12.742	0.04302				12.727	0.97874				12.738	0.04406
12.739	0.63299				12.75	0.04107				12.735	0.97123				12.745	0.04268
12.747	0.63292				12.757	0.03928				12.742	0.96252				12.753	0.04132
12.754	0.63255				12.765	0.03752				12.75	0.953				12.761	0.04004
12.762	0.63081				12.773	0.03587				12.758	0.94263				12.769	0.0388
12.77	0.62825				12.781	0.03432				12.766	0.93144				12.777	0.03756
12.778	0.62501				12.789	0.03282				12.774	0.91941				12.785	0.03639
12.786	0.62107				12.797	0.03142				12.782	0.90634				12.793	0.03521
12.794	0.61642				12.805	0.03005				12.79	0.89315				12.801	0.0341
12.802	0.61123				12.813	0.02876				12.798	0.87876				12.809	0.03304
12.81	0.60526				12.821	0.02756				12.806	0.86407				12.816	0.03198
12.818	0.59885				12.829	0.02641				12.814	0.84905				12.824	0.03097
12.825	0.59183				12.836	0.02531				12.821	0.83332				12.832	0.03
12.833	0.58422				12.844	0.02426				12.829	0.81735				12.84	0.02903
12.841	0.57612				12.852	0.02326				12.837	0.80066				12.848	0.02813
12.849	0.56753				12.86	0.02234				12.845	0.78408				12.856	0.02722
12.857	0.55854				12.868	0.02144				12.853	0.76708				12.864	0.02636
12.865	0.5492				12.876	0.02059				12.861	0.7499				12.872	0.02553
12.873	0.53931				12.884	0.0198				12.869	0.73249				12.88	0.02472
12.881	0.52931				12.892	0.01903				12.877	0.71476				12.888	0.02393
12.889	0.51892				12.9	0.01829				12.885	0.69721				12.895	0.02318
12.897	0.50829				12.907	0.01761				12.892	0.67941				12.903	0.02244
12.904	0.49751				12.915	0.01695				12.9	0.66129				12.911	0.02176
12.912	0.48652				12.923	0.01631				12.908	0.64358				12.919	0.02109
12.92	0.47543				12.931	0.01572				12.916	0.6259				12.927	0.02042
12.928	0.46407				12.939	0.01516				12.924	0.60833				12.935	0.01978
12.936	0.45258				12.947	0.01461				12.932	0.59075				12.943	0.01917
12.944	0.4412				12.955	0.01412				12.94	0.57303				12.951	0.0186
12.952	0.42983				12.963	0.01364				12.948	0.55571				12.959	0.01802
12.96	0.41844				12.971	0.01318				12.956	0.53871				12.967	0.01746
12.968	0.407				12.979	0.01275				12.964	0.52154				12.974	0.01693
12.975	0.39538				12.986	0.01234				12.971	0.50475				12.982	0.01643
12.983	0.38413				12.994	0.01194				12.979	0.48822				12.99	0.01594
12.991	0.37247				13.002	0.01157				12.987	0.47205				12.998	0.01544
12.999	0.36115				13.01	0.01121				12.995	0.45576				13.006	0.01498
13.007	0.34982				13.018	0.01087				13.003	0.44025				13.014	0.01454
13.015	0.33856				13.026	0.01055				13.011	0.42493				13.022	0.01411
13.023	0.32768				13.034	0.01025				13.019	0.40981				13.03	0.0137
13.031	0.31689				13.042	0.00996				13.027	0.39513				13.038	0.0133
13.039	0.30615				13.05	0.00967				13.035	0.38038				13.045	0.01292
13.047	0.29577				13.058	0.00941				13.042	0.36623				13.053	0.01254
13.054	0.28538				13.065	0.00917				13.05	0.35223				13.061	0.0122
13.062	0.27523				13.073	0.00891				13.058	0.3388				13.069	0.01187
13.07	0.26536				13.081	0.00868				13.066	0.32563				13.077	0.01154
13.078	0.25562				13.089	0.00847				13.074	0.31277				13.085	0.01122
13.086	0.24623				13.097	0.00826				13.082	0.30035				13.093	0.0109
13.094	0.23696				13.105	0.00807				13.09	0.28825				13.101	0.01061
13.102	0.22799				13.113	0.00788				13.098	0.27643				13.109	0.01033
13.11	0.21917				13.121	0.00768				13.106	0.26497				13.117	0.01005
13.118	0.21059				13.129	0.0075				13.114	0.25401				13.124	0.00978
13.125	0.20236				13.136	0.00735				13.121	0.24339				13.132	0.00954
13.133	0.19406				13.144	0.0072				13.129	0.23301				13.14	0.00929
13.141	0.18617				13.152	0.00704				13.137	0.22298				13.148	0.00906
13.149	0.17845				13.16	0.00689				13.145	0.21335				13.156	0.00883
13.157	0.17108				13.168	0.00675				13.153	0.20398				13.164	0.00861
13.165	0.16376				13.176	0.00662				13.161	0.19499				13.172	0.0084
13.173	0.15681				13.184	0.00649				13.169	0.1863				13.18	0.00821
13.181	0.15017				13.192	0.00637				13.177	0.17785				13.188	0.00802
13.189	0.14361				13.2	0.00626				13.185	0.16985				13.195	0.00782
13.197	0.13735				13.208	0.00614				13.193	0.16187				13.203	0.00764
13.204	0.13134				13.215	0.00601				13.2	0.15441				13.211	0.00746
13.212	0.12539				13.223	0.0059				13.208	0.14726				13.219	0.00729
13.22	0.11984				13.231	0.00581				13.216	0.14035				13.227	0.00713
13.228	0.1144				13.239	0.00571				13.224	0.13375				13.235	0.00698
13.236	0.10916				13.247	0.00562				13.232	0.12741				13.243	0.00685
13.244	0.10424				13.255	0.00553				13.24	0.12131				13.251	0.0067
13.252	0.09937				13.263	0.00544				13.248	0.1156				13.259	0.00657
13.26	0.09485				13.271	0.00536				13.256	0.10998				13.267	0.00642
13.268	0.0904				13.279	0.00529				13.264	0.10465				13.274	0.00628
13.276	0.08611				13.286	0.0052				13.271	0.09967				13.282	0.00615
13.283	0.08212				13.294	0.00512				13.279	0.09473				13.29	0.00603
13.291	0.07823				13.302	0.00505				13.287	0.09011				13.298	0.00592
13.299	0.07453				13.31	0.00498				13.295	0.0857				13.306	0.0058
13.307	0.07105				13.318	0.0049				13.303	0.08145				13.314	0.00569
13.315	0.0677				13.326	0.00482				13.311	0.0775				13.322	0.00559
13.323	0.06444				13.334	0.00477				13.319	0.07365				13.33	0.00548
13.331	0.06134				13.342	0.0047				13.327	0.07008				13.338	0.00537
13.339	0.0584				13.35	0.00465				13.335	0.0666				13.345	0.00526
13.347	0.05563				13.358	0.00459				13.343	0.06328				13.353	0.00517
13.354	0.05292				13.365	0.00453				13.35	0.06018				13.361	0.00508
13.362	0.05046				13.373	0.00448				13.358	0.05712				13.369	0.00498
13.37	0.04809				13.381	0.00442				13.366	0.05428				13.377	0.0049
13.378	0.04576				13.389	0.00435				13.374	0.05169				13.385	0.00481
13.386	0.04357				13.397	0.0043				13.382	0.04915				13.393	0.00473
13.394	0.04146				13.405	0.00424				13.39	0.04677				13.401	0.00466
13.402	0.03949				13.413	0.00419				13.398	0.0444				13.409	0.00457
13.41	0.0376				13.421	0.00416				13.406	0.04221				13.417	0.00448
13.418	0.03585				13.429	0.0041				13.414	0.04014				13.424	0.00441
13.426	0.03423				13.436	0.00405				13.421	0.03817				13.432	0.00434
13.433	0.0326				13.444	0.004				13.429	0.03637				13.44	0.00427
13.441	0.03105				13.452	0.00396				13.437	0.03464				13.448	0.00419
13.449	0.02958				13.46	0.00391				13.445	0.03297				13.456	0.00412
13.457	0.02821				13.468	0.00387				13.453	0.0314				13.464	0.00405
13.465	0.02692				13.476	0.00383				13.461	0.02988				13.472	0.00398
13.473	0.02567				13.484	0.00379				13.469	0.02846				13.48	0.00391
13.481	0.02449				13.492	0.00374				13.477	0.02711				13.488	0.00385
13.489	0.02338				13.5	0.0037				13.485	0.02583				13.495	0.0038
13.497	0.02235				13.508	0.00366				13.493	0.02463				13.503	0.00374
13.504	0.02133				13.515	0.00362				13.5	0.02347				13.511	0.00369
13.512	0.02039				13.523	0.00357				13.508	0.02239				13.519	0.00364
13.52	0.01952				13.531	0.00354				13.516	0.02138				13.527	0.00358
13.528	0.01866				13.539	0.00351				13.524	0.02041				13.535	0.00352
13.536	0.01787				13.547	0.00347				13.532	0.01949				13.543	0.00347
13.544	0.01711				13.555	0.00343				13.54	0.01862				13.551	0.00342
13.552	0.01642				13.563	0.00339				13.548	0.01782				13.559	0.00337
13.56	0.01575				13.571	0.00336				13.556	0.01706				13.567	0.00332
13.568	0.01512				13.579	0.00333				13.564	0.01634				13.574	0.00328
13.576	0.01452				13.586	0.0033				13.571	0.01567				13.582	0.00324
13.583	0.01395				13.594	0.00327				13.579	0.01503				13.59	0.00319
13.591	0.01343				13.602	0.00324				13.587	0.01441				13.598	0.00314
13.599	0.01294				13.61	0.00321				13.595	0.01384				13.606	0.0031
13.607	0.01245				13.618	0.00316				13.603	0.01329				13.614	0.00306
13.615	0.01202				13.626	0.00313				13.611	0.01278				13.622	0.00302
13.623	0.0116				13.634	0.00311				13.619	0.01229				13.63	0.00299
13.631	0.01121				13.642	0.00308				13.627	0.01182				13.638	0.00295
13.639	0.01084				13.65	0.00304				13.635	0.01139				13.645	0.00289
13.647	0.01048				13.658	0.00301				13.643	0.01099				13.653	0.00285
13.654	0.01015				13.665	0.00299				13.65	0.01061				13.661	0.00283
13.662	0.00984				13.673	0.00296				13.658	0.01024				13.669	0.00279
13.67	0.00953				13.681	0.00295				13.666	0.00991				13.677	0.00276
13.678	0.00926				13.689	0.00292				13.674	0.00958				13.685	0.00274
13.686	0.00899				13.697	0.0029				13.682	0.00927				13.693	0.0027
13.694	0.00873				13.705	0.00287				13.69	0.00898				13.701	0.00266
13.702	0.00851				13.713	0.00285				13.698	0.0087				13.709	0.00264
13.71	0.00828				13.721	0.00284				13.706	0.00844				13.717	0.0026
13.718	0.00807				13.729	0.00282				13.714	0.00819				13.724	0.00257
13.726	0.00787				13.736	0.00278				13.721	0.00795				13.732	0.00254
13.733	0.00769				13.744	0.00277				13.729	0.00774				13.74	0.00252
13.741	0.00751				13.752	0.00275				13.737	0.00754				13.748	0.00249
13.749	0.00734				13.76	0.00273				13.745	0.00733				13.756	0.00245
13.757	0.00719				13.768	0.00271				13.753	0.00715				13.764	0.00244
13.765	0.00704				13.776	0.00268				13.761	0.00698				13.772	0.00243
13.773	0.00689				13.784	0.00266				13.769	0.00681				13.78	0.0024
13.781	0.00675				13.792	0.00265				13.777	0.00664				13.788	0.00237
13.789	0.00662				13.8	0.00264				13.785	0.0065				13.795	0.00235
13.797	0.00649				13.808	0.00262				13.793	0.00635				13.803	0.00234
13.804	0.00636				13.815	0.00261				13.8	0.0062				13.811	0.00233
13.812	0.00625				13.823	0.00257				13.808	0.00607				13.819	0.0023
13.82	0.00617				13.831	0.00256				13.816	0.00594				13.827	0.00228
13.828	0.00607				13.839	0.00255				13.824	0.00583				13.835	0.00226
13.836	0.00596				13.847	0.00254				13.832	0.00573				13.843	0.00224
13.844	0.00587				13.855	0.00252				13.84	0.00561				13.851	0.00223
13.852	0.00578				13.863	0.0025				13.848	0.00551				13.859	0.00221
13.86	0.00569				13.871	0.00249				13.856	0.00542				13.867	0.00218
13.868	0.00561				13.879	0.00248				13.864	0.00532				13.874	0.00217
13.876	0.00555				13.886	0.00246				13.871	0.00524				13.882	0.00216
13.883	0.00548				13.894	0.00245				13.879	0.00516				13.89	0.00215
13.891	0.00541				13.902	0.00243				13.887	0.00508				13.898	0.00214
13.899	0.00534				13.91	0.00242				13.895	0.005				13.906	0.00212
13.907	0.00527				13.918	0.0024				13.903	0.00492				13.914	0.00212
13.915	0.0052				13.926	0.00239				13.911	0.00485				13.922	0.00211
13.923	0.00514				13.934	0.00238				13.919	0.00478				13.93	0.00209
13.931	0.00509				13.942	0.00236				13.927	0.00472				13.938	0.00208
13.939	0.00504				13.95	0.00235				13.935	0.00465				13.945	0.00206
13.947	0.00497				13.958	0.00234				13.943	0.00458				13.953	0.00205
13.954	0.00493				13.965	0.00232				13.95	0.00453				13.961	0.00204
13.962	0.00487				13.973	0.00232				13.958	0.00447				13.969	0.00203
13.97	0.0048				13.981	0.00232				13.966	0.00442				13.977	0.00201
13.978	0.00476				13.989	0.00229				13.974	0.00435				13.985	0.00201
13.986	0.00471				13.997	0.00228				13.982	0.0043				13.993	0.00199
13.994	0.00466				14.005	0.00227				13.99	0.00425				14.001	0.00197
14.002	0.0046				14.013	0.00227				13.998	0.00421				14.009	0.00197
14.01	0.00457				14.021	0.00225				14.006	0.00416				14.017	0.00195
14.018	0.00454				14.029	0.00224				14.014	0.00411				14.024	0.00194
14.026	0.0045				14.037	0.00223				14.021	0.00406				14.032	0.00194
14.033	0.00446				14.044	0.00222				14.029	0.00402				14.04	0.00194
14.041	0.00443				14.052	0.00221				14.037	0.00399				14.048	0.00192
14.049	0.00438				14.06	0.0022				14.045	0.00394				14.056	0.00191
14.057	0.00434				14.068	0.00219				14.053	0.0039				14.064	0.0019
14.065	0.00432				14.076	0.00217				14.061	0.00385				14.072	0.00189
14.073	0.00429				14.084	0.00215				14.069	0.00382				14.08	0.00188
14.081	0.00425				14.092	0.00215				14.077	0.0038				14.088	0.00187
14.089	0.00422				14.1	0.00213				14.085	0.00376				14.096	0.00187
14.097	0.00418				14.108	0.00212				14.093	0.00373				14.103	0.00186
14.104	0.00413				14.115	0.00212				14.1	0.00369				14.111	0.00185
14.112	0.0041				14.123	0.00212				14.108	0.00366				14.119	0.00185
14.12	0.00407				14.131	0.00211				14.116	0.00361				14.127	0.00184
14.128	0.00404				14.139	0.00209				14.124	0.00357				14.135	0.00182
14.136	0.00402				14.147	0.00207				14.132	0.00355				14.143	0.00181
14.144	0.00397				14.155	0.00207				14.14	0.00352				14.151	0.0018
14.152	0.00393				14.163	0.00206				14.148	0.0035				14.159	0.00179
14.16	0.0039				14.171	0.00204				14.156	0.00347				14.167	0.00179
14.168	0.00388				14.179	0.00203				14.164	0.00344				14.174	0.00178
14.176	0.00385				14.187	0.00201				14.171	0.00341				14.182	0.00176
14.183	0.00382				14.194	0.002				14.179	0.00337				14.19	0.00176
14.191	0.00379				14.202	0.002				14.187	0.00335				14.198	0.00175
14.199	0.00375				14.21	0.00199				14.195	0.00333				14.206	0.00174
14.207	0.00373				14.218	0.00196				14.203	0.0033				14.214	0.00172
14.215	0.0037				14.226	0.00196				14.211	0.00327				14.222	0.00172
14.223	0.00369				14.234	0.00195				14.219	0.00324				14.23	0.00172
14.231	0.00365				14.242	0.00195				14.227	0.00322				14.238	0.00171
14.239	0.00362				14.25	0.00193				14.235	0.0032				14.246	0.0017
14.247	0.0036				14.258	0.00192				14.243	0.00316				14.253	0.00168
14.254	0.00357				14.265	0.00191				14.25	0.00313				14.261	0.00168
14.262	0.00354				14.273	0.0019				14.258	0.00311				14.269	0.00167
14.27	0.00352				14.281	0.00189				14.266	0.00309				14.277	0.00166
14.278	0.00349				14.289	0.00187				14.274	0.00306				14.285	0.00166
14.286	0.00346				14.297	0.00186				14.282	0.00301				14.293	0.00165
14.294	0.00344				14.305	0.00186				14.29	0.00299				14.301	0.00164
14.302	0.00342				14.313	0.00185				14.298	0.00297				14.309	0.00164
14.31	0.00341				14.321	0.00182				14.306	0.00295				14.317	0.00163
14.318	0.00339				14.329	0.00181				14.314	0.00292				14.324	0.00163
14.326	0.00337				14.337	0.0018				14.322	0.0029				14.332	0.00163
14.333	0.00335				14.344	0.00179				14.329	0.00289				14.34	0.00161
14.341	0.00332				14.352	0.00178				14.337	0.00287				14.348	0.00161
14.349	0.00331				14.36	0.00177				14.345	0.00285				14.356	0.0016
14.357	0.0033				14.368	0.00176				14.353	0.00282				14.364	0.00159
14.365	0.00327				14.376	0.00175				14.361	0.0028				14.372	0.00159
14.373	0.00324				14.384	0.00173				14.369	0.00278				14.38	0.00159
14.381	0.00323				14.392	0.00173				14.377	0.00275				14.388	0.00159
14.389	0.00321				14.4	0.00173				14.385	0.00272				14.396	0.00158
14.397	0.00318				14.408	0.00171				14.393	0.00271				14.403	0.00157
14.404	0.00317				14.415	0.00169				14.4	0.0027				14.411	0.00156
14.412	0.00316				14.423	0.00168				14.408	0.00268				14.419	0.00156
14.42	0.00314				14.431	0.00168				14.416	0.00267				14.427	0.00156
14.428	0.00313				14.439	0.00166				14.424	0.00265				14.435	0.00155
14.436	0.00311				14.447	0.00166				14.432	0.00263				14.443	0.00153
14.444	0.00309				14.455	0.00166				14.44	0.00261				14.451	0.00153
14.452	0.00307				14.463	0.00165				14.448	0.00261				14.459	0.00152
14.46	0.00306				14.471	0.00164				14.456	0.00259				14.467	0.00152
14.468	0.00304				14.479	0.00164				14.464	0.00259				14.474	0.00152
14.476	0.00303				14.487	0.00163				14.472	0.00257				14.482	0.00151
14.483	0.00302				14.494	0.00162				14.479	0.00255				14.49	0.0015
14.491	0.00301				14.502	0.00162				14.487	0.00254				14.498	0.0015
14.499	0.003				14.51	0.00162				14.495	0.00253				14.506	0.0015
14.507	0.00297				14.518	0.0016				14.503	0.00251				14.514	0.00149
14.515	0.00296				14.526	0.00159				14.511	0.00251				14.522	0.00149
14.523	0.00294				14.534	0.00159				14.519	0.0025				14.53	0.00147
14.531	0.00293				14.542	0.00158				14.527	0.00249				14.538	0.00147
14.539	0.00292				14.55	0.00156				14.535	0.00248				14.546	0.00147
14.547	0.00291				14.558	0.00155				14.543	0.00246				14.553	0.00147
14.555	0.00288				14.565	0.00155				14.55	0.00245				14.561	0.00147
14.562	0.00288				14.573	0.00153				14.558	0.00245				14.569	0.00146
14.57	0.00287				14.581	0.00152				14.566	0.00244				14.577	0.00145
14.578	0.00286				14.589	0.00152				14.574	0.00243				14.585	0.00145
14.586	0.00285				14.597	0.00152				14.582	0.00243				14.593	0.00145
14.594	0.00284				14.605	0.00151				14.59	0.00242				14.601	0.00144
14.602	0.00281				14.613	0.0015				14.598	0.00242				14.609	0.00143
14.61	0.00279				14.621	0.00149				14.606	0.00242				14.617	0.00142
14.618	0.00278				14.629	0.00149				14.614	0.00241				14.624	0.00142
14.626	0.00278				14.637	0.00149				14.622	0.00241				14.632	0.00141
14.633	0.00277				14.644	0.00149				14.629	0.00241				14.64	0.00139
14.641	0.00275				14.652	0.00148				14.637	0.00241				14.648	0.00139
14.649	0.00273				14.66	0.00146				14.645	0.0024				14.656	0.00139
14.657	0.00273				14.668	0.00144				14.653	0.0024				14.664	0.00139
14.665	0.00271				14.676	0.00144				14.661	0.00239				14.672	0.00138
14.673	0.00269				14.684	0.00143				14.669	0.0024				14.68	0.00137
14.681	0.00268				14.692	0.00142				14.677	0.0024				14.688	0.00137
14.689	0.00267				14.7	0.00142				14.685	0.0024				14.696	0.00136
14.697	0.00266				14.708	0.00141				14.693	0.00239				14.703	0.00135
14.705	0.00264				14.715	0.0014				14.7	0.00239				14.711	0.00134
14.712	0.00263				14.723	0.0014				14.708	0.00238				14.719	0.00134
14.72	0.00262				14.731	0.00138				14.716	0.00238				14.727	0.00133
14.728	0.0026				14.739	0.00137				14.724	0.00238				14.735	0.00132
14.736	0.00258				14.747	0.00137				14.732	0.00238				14.743	0.00131
14.744	0.00256				14.755	0.00137				14.74	0.00237				14.751	0.0013
14.752	0.00254				14.763	0.00137				14.748	0.00236				14.759	0.00129
14.76	0.00254				14.771	0.00136				14.756	0.00236				14.767	0.00128
14.768	0.00253				14.779	0.00136				14.764	0.00236				14.774	0.00126
14.776	0.00252				14.787	0.00134				14.772	0.00236				14.782	0.00126
14.783	0.0025				14.794	0.00133				14.779	0.00236				14.79	0.00125
14.791	0.00249				14.802	0.00133				14.787	0.00235				14.798	0.00124
14.799	0.00248				14.81	0.00133				14.795	0.00234				14.806	0.00123
14.807	0.00247				14.818	0.00133				14.803	0.00234				14.814	0.00123
14.815	0.00245				14.826	0.00131				14.811	0.00233				14.822	0.00122
14.823	0.00243				14.834	0.0013				14.819	0.00231				14.83	0.00121
14.831	0.0024				14.842	0.0013				14.827	0.00229				14.838	0.00119
14.839	0.00239				14.85	0.00129				14.835	0.00229				14.846	0.00117
14.847	0.00238				14.858	0.00129				14.843	0.00229				14.853	0.00115
14.855	0.00237				14.865	0.00128				14.85	0.00228				14.861	0.00114
14.862	0.00235				14.873	0.00128				14.858	0.00227				14.869	0.00114
14.87	0.00234				14.881	0.00127				14.866	0.00225				14.877	0.00114
14.878	0.00234				14.889	0.00127				14.874	0.00225				14.885	0.00113
14.886	0.00234				14.897	0.00127				14.882	0.00224				14.893	0.00113
14.894	0.00232				14.905	0.00126				14.89	0.00223				14.901	0.00111
14.902	0.00231				14.913	0.00125				14.898	0.00221				14.909	0.00109
14.91	0.0023				14.921	0.00125				14.906	0.00219				14.917	0.00109
14.918	0.0023				14.929	0.00124				14.914	0.00218				14.924	0.00107
14.926	0.00228				14.937	0.00124				14.922	0.00217				14.932	0.00106
14.933	0.00228				14.944	0.00124				14.929	0.00216				14.94	0.00106
14.941	0.00227				14.952	0.00123				14.937	0.00215				14.948	0.00104
14.949	0.00226				14.96	0.00123				14.945	0.00215				14.956	0.00103
14.957	0.00226				14.968	0.00123				14.953	0.00212				14.964	0.00101
14.965	0.00226				14.976	0.00123				14.961	0.0021				14.972	0.00101
14.973	0.00225				14.984	0.00122				14.969	0.00209				14.98	0.00101
14.981	0.00224				14.992	0.00123				14.977	0.00208				14.988	0.001
14.989	0.00223				15	0.00123				14.985	0.00207				14.996	0.00099424
14.997	0.00222				15.008	0.00123				14.993	0.00205				15.003	0.00099448
15.005	0.00221				15.016	0.00123				15	0.00205				15.011	0.00099092
15.012	0.00221				15.023	0.00123				15.008	0.00204				15.019	0.00098635
15.02	0.0022				15.031	0.00123				15.016	0.00204				15.027	0.00097581
15.028	0.00219				15.039	0.00123				15.024	0.00202				15.035	0.00096584
15.036	0.00218				15.047	0.00124				15.032	0.00201				15.043	0.00095915
15.044	0.00218				15.055	0.00125				15.04	0.00199				15.051	0.0009558
15.052	0.00217				15.063	0.00125				15.048	0.00196				15.059	0.00094526
15.06	0.00217				15.071	0.00125				15.056	0.00196				15.067	0.00094181
15.068	0.00216				15.079	0.00126				15.064	0.00196				15.074	0.00094467
15.076	0.00215				15.087	0.00127				15.072	0.00193				15.082	0.00094754
15.083	0.00215				15.094	0.00127				15.079	0.00192				15.09	0.00094724
15.091	0.00213				15.102	0.00129				15.087	0.00191				15.098	0.00094693
15.099	0.00212				15.11	0.00129				15.095	0.00188				15.106	0.00094578
15.107	0.00212				15.118	0.00129				15.103	0.00187				15.114	0.00094559
15.115	0.00211				15.126	0.0013				15.111	0.00186				15.122	0.00094103
15.123	0.0021				15.134	0.00131				15.119	0.00184				15.13	0.00094478
15.131	0.00209				15.142	0.00132				15.127	0.00183				15.138	0.00095332
15.139	0.00208				15.15	0.00132				15.135	0.00181				15.146	0.0009541
15.147	0.00207				15.158	0.00133				15.143	0.0018				15.153	0.00095403
15.155	0.00205				15.166	0.00133				15.15	0.00179				15.161	0.00095397
15.162	0.00203				15.173	0.00133				15.158	0.00177				15.169	0.00096427
15.17	0.00201				15.181	0.00133				15.166	0.00174				15.177	0.00096591
15.178	0.00198				15.189	0.00134				15.174	0.00171				15.185	0.00096667
15.186	0.00198				15.197	0.00135				15.182	0.0017				15.193	0.00096742
15.194	0.00197				15.205	0.00135				15.19	0.0017				15.201	0.0009687
15.202	0.00194				15.213	0.00136				15.198	0.00168				15.209	0.00096868
15.21	0.00193				15.221	0.00136				15.206	0.00166				15.217	0.00096866
15.218	0.00191				15.229	0.00136				15.214	0.00163				15.225	0.00095209
15.226	0.00189				15.237	0.00136				15.222	0.00161				15.232	0.00095212
15.233	0.00188				15.244	0.00136				15.229	0.00159				15.24	0.00096633
15.241	0.00186				15.252	0.00136				15.237	0.00158				15.248	0.00097276
15.249	0.00184				15.26	0.00136				15.245	0.00155				15.256	0.00097732
15.257	0.00181				15.268	0.00137				15.253	0.00153				15.264	0.00097885
15.265	0.0018				15.276	0.00137				15.261	0.00152				15.272	0.00097968
15.273	0.00178				15.284	0.00138				15.269	0.0015				15.28	0.00098018
15.281	0.00175				15.292	0.00138				15.277	0.00148				15.288	0.00097603
15.289	0.00173				15.3	0.00138				15.285	0.00146				15.296	0.00097188
15.297	0.00169				15.308	0.00138				15.293	0.00144				15.303	0.00097829
15.305	0.00166				15.316	0.00138				15.3	0.00143				15.311	0.00097848
15.312	0.00166				15.323	0.00136				15.308	0.00141				15.319	0.00097866
15.32	0.00163				15.331	0.00135				15.316	0.00139				15.327	0.0009784
15.328	0.00159				15.339	0.00135				15.324	0.00137				15.335	0.00097652
15.336	0.00156				15.347	0.00135				15.332	0.00135				15.343	0.00097462
15.344	0.00154				15.355	0.00135				15.34	0.00132				15.351	0.00097011
15.352	0.00152				15.363	0.00135				15.348	0.00129				15.359	0.00097026
15.36	0.00148				15.371	0.00134				15.356	0.00127				15.367	0.00097184
15.368	0.00145				15.379	0.00134				15.364	0.00126				15.375	0.00097165
15.376	0.00143				15.387	0.00134				15.372	0.00124				15.382	0.00097147
15.383	0.0014				15.394	0.00133				15.379	0.00122				15.39	0.00095326
15.391	0.00137				15.402	0.00132				15.387	0.0012				15.398	0.00096181
15.399	0.00135				15.41	0.00132				15.395	0.00118				15.406	0.00096711
15.407	0.00132				15.418	0.00131				15.403	0.00116				15.414	0.0009659
15.415	0.0013				15.426	0.00129				15.411	0.00114				15.422	0.0009647
15.423	0.00126				15.434	0.00129				15.419	0.00113				15.43	0.00096187
15.431	0.00123				15.442	0.00128				15.427	0.00111				15.438	0.00095438
15.439	0.00122				15.45	0.00127				15.435	0.00109				15.446	0.00094705
15.447	0.00121				15.458	0.00126				15.443	0.00108				15.453	0.00094268
15.455	0.00118				15.466	0.00125				15.451	0.00107				15.461	0.0009383
15.462	0.00116				15.473	0.00124				15.458	0.00105				15.469	0.00093234
15.47	0.00114				15.481	0.00123				15.466	0.00101				15.477	0.00093165
15.478	0.00111				15.489	0.00122				15.474	0.00099625				15.485	0.00093096
[truncated: 1,485 more rows]

## Sheet: Fig 3b) SEC-MALS
12 µM L6					4 µM L6					1,2 µM L6					0,4 µM L6
VE (ml)	RI	VE (ml)	mass (Da)		VE (ml)	RI	VE (ml)	mass (Da)		VE (ml)	RI	VE (ml)	mass (Da)		VE (ml)	RI	VE (ml)	mass (Da)
-0.27197	-0.0006416	13.542	29318		-0.27861	0.00122	13.965	12319		-0.27297	-0.00345	13.965	12319		-0.27859	-0.03502	14.274	18288
-0.26407	-0.00067962	13.55	29225		-0.27071	0.00116	13.973	12758		-0.26508	-0.00367	13.973	12758		-0.2707	-0.03542	14.282	18220
-0.25618	-0.00062411	13.559	28230		-0.26282	0.0012	13.982	12947		-0.25718	-0.00365	13.982	12947		-0.2628	-0.03441	14.29	18454
-0.24828	-0.00047964	13.567	27286		-0.25492	0.00144	13.99	13551		-0.24929	-0.0024	13.99	13551		-0.25491	-0.03184	14.299	18713
-0.24039	-0.00046528	13.576	26586		-0.24703	0.00161	13.998	14189		-0.24139	-0.00154	13.998	14189		-0.24701	-0.02751	14.307	18176
-0.23249	-0.00045935	13.584	26283		-0.23913	0.0017	14.007	14098		-0.2335	-0.00112	14.007	14098		-0.23912	-0.02787	14.316	17823
-0.2246	-0.00048283	13.592	25915		-0.23124	0.0017	14.015	14441		-0.2256	-0.00096349	14.015	14441		-0.23122	-0.02824	14.324	17911
-0.2167	-0.0005063	13.601	25950		-0.22334	0.0017	14.024	14964		-0.21771	-0.0009274	14.024	14964		-0.22333	-0.02909	14.333	18219
-0.20881	-0.00051763	13.609	26247		-0.21545	0.00178	14.032	14879		-0.20981	-0.00136	14.032	14879		-0.21543	-0.03151	14.341	18592
-0.20091	-0.0005381	13.618	25959		-0.20755	0.00172	14.04	14831		-0.20192	-0.00179	14.04	14831		-0.20754	-0.03321	14.349	18909
-0.19302	-0.00055858	13.626	25721		-0.19966	0.00166	14.049	17207		-0.19402	-0.0022	14.049	17207		-0.19964	-0.03404	14.358	18950
-0.18512	-0.00062073	13.634	25341		-0.19176	0.00153	14.057	19743		-0.18613	-0.00216	14.057	19743		-0.19175	-0.03388	14.366	18938
-0.17723	-0.00065283	13.643	25727		-0.18387	0.00138	14.066	19963		-0.17823	-0.00223	14.066	19963		-0.18385	-0.03386	14.375	18690
-0.16933	-0.00066635	13.651	25642		-0.17597	0.00141	14.074	18785		-0.17034	-0.0023	14.074	18785		-0.17596	-0.03384	14.383	18637
-0.16144	-0.00067987	13.66	25210		-0.16808	0.0014	14.083	17174		-0.16244	-0.00222	14.083	17174		-0.16806	-0.03546	14.391	18973
-0.15354	-0.00068179	13.668	25177		-0.16018	0.00139	14.091	16061		-0.15455	-0.00222	14.091	16061		-0.16017	-0.03558	14.4	19352
-0.14565	-0.0006837	13.677	25891		-0.15229	0.00143	14.099	15769		-0.14665	-0.00222	14.099	15769		-0.15227	-0.03589	14.408	19292
-0.13775	-0.00069858	13.685	25967		-0.14439	0.00143	14.108	16004		-0.13876	-0.0025	14.108	16004		-0.14438	-0.0362	14.417	19237
-0.12986	-0.00069796	13.693	25595		-0.1365	0.00144	14.116	16115		-0.13086	-0.00236	14.116	16115		-0.13648	-0.03689	14.425	19357
-0.12196	-0.00070093	13.702	25022		-0.1286	0.00146	14.125	16252		-0.12297	-0.00246	14.125	16252		-0.12859	-0.03764	14.434	19627
-0.11407	-0.00070391	13.71	24472		-0.12071	0.00148	14.133	16825		-0.11507	-0.00256	14.133	16825		-0.12069	-0.0384	14.442	19718
-0.10617	-0.00071459	13.719	24148		-0.11281	0.00148	14.141	17136		-0.10718	-0.00279	14.141	17136		-0.1128	-0.03982	14.45	19972
-0.09828	-0.00075229	13.727	24376		-0.10492	0.00153	14.15	17258		-0.09928	-0.0029	14.15	17258		-0.1049	-0.03794	14.459	19973
-0.09038	-0.00073868	13.735	24738		-0.09702	0.00154	14.158	17600		-0.09139	-0.00201	14.158	17600		-0.097	-0.03779	14.467	19874
-0.08249	-0.0007088	13.744	25153		-0.08913	0.00153	14.167	17836		-0.08349	-0.00179	14.167	17836		-0.08911	-0.03783	14.476	20006
-0.07459	-0.00069845	13.752	25024		-0.08123	0.00152	14.175	18160		-0.0756	-0.00157	14.175	18160		-0.08121	-0.03786	14.484	20216
-0.0667	-0.00069626	13.761	25696		-0.07334	0.00143	14.184	18476		-0.0677	-0.00142	14.184	18476		-0.07332	-0.03799	14.492	20393
-0.0588	-0.00070093	13.769	25546		-0.06544	0.00147	14.192	18679		-0.05981	-0.00137	14.192	18679		-0.06542	-0.03952	14.501	20491
-0.0509	-0.00070559	13.778	25315		-0.05755	0.00151	14.2	18877		-0.05191	-0.00137	14.2	18877		-0.05753	-0.03981	14.509	20749
-0.04301	-0.00071795	13.786	24863		-0.04965	0.00159	14.209	19225		-0.04402	-0.00137	14.209	19225		-0.04963	-0.03991	14.518	21025
-0.03511	-0.00073031	13.794	24471		-0.04176	0.00167	14.217	19772		-0.03612	-0.00194	14.217	19772		-0.04174	-0.04	14.526	21017
-0.02722	-0.00077062	13.803	24490		-0.03386	0.00168	14.226	20180		-0.02823	-0.00203	14.226	20180		-0.03384	-0.04077	14.535	20839
-0.01932	-0.00075065	13.811	24627		-0.02596	0.00169	14.234	20325		-0.02033	-0.00212	14.234	20325		-0.02595	-0.04055	14.543	20559
-0.01143	-0.00074673	13.82	24943		-0.01807	0.00172	14.242	20526		-0.01244	-0.00233	14.242	20526		-0.01805	-0.039	14.551	20417
-0.00353	-0.00073302	13.828	24820		-0.01018	0.00174	14.251	21065		-0.00454	-0.00196	14.251	21065		-0.01016	-0.03822	14.56	20376
0.00436	-0.0007299	13.837	24481		-0.00228	0.00177	14.259	21477		0.00335	-0.00195	14.259	21477		-0.00226	-0.03787	14.568	20359
0.01226	-0.00075306	13.845	24344		0.00562	0.00182	14.268	21605		0.01125	-0.00155	14.268	21605		0.00563	-0.03855	14.577	20338
0.02015	-0.00077623	13.853	24250		0.01351	0.00187	14.276	21648		0.01914	-0.00147	14.276	21648		0.01353	-0.03923	14.585	20335
0.02805	-0.00079344	13.862	24163		0.02141	0.00189	14.285	21704		0.02704	-0.00139	14.285	21704		0.02142	-0.04034	14.594	20366
0.03594	-0.00077837	13.87	24147		0.0293	0.0019	14.293	21853		0.03494	-0.00122	14.293	21853		0.02932	-0.04049	14.602	20359
0.04384	-0.000776	13.879	24258		0.0372	0.00191	14.301	22152		0.04283	-0.00096746	14.301	22152		0.03721	-0.04041	14.61	20392
0.05173	-0.00077733	13.887	24293		0.04509	0.00192	14.31	22444		0.05073	-0.00085726	14.31	22444		0.04511	-0.04032	14.619	20447
0.05963	-0.00077866	13.895	24239		0.05299	0.00195	14.318	22615		0.05862	-0.00089824	14.318	22615		0.053	-0.0406	14.627	20526
0.06752	-0.00078112	13.904	24147		0.06088	0.00196	14.327	22906		0.06652	-0.00093922	14.327	22906		0.0609	-0.04088	14.636	20648
0.07542	-0.00078358	13.912	24041		0.06878	0.00197	14.335	23280		0.07441	-0.0009257	14.335	23280		0.06879	-0.04149	14.644	20681
0.08331	-0.00075533	13.921	24073		0.07667	0.00197	14.343	23495		0.08231	-0.00084041	14.343	23495		0.07669	-0.0419	14.652	20680
0.09121	-0.00075111	13.929	24119		0.08457	0.00197	14.352	23550		0.0902	-0.00088524	14.352	23550		0.08458	-0.03946	14.661	20557
0.0991	-0.00074689	13.938	24177		0.09246	0.00195	14.36	23537		0.0981	-0.00093006	14.36	23537		0.09248	-0.039	14.669	20506
0.107	-0.00074169	13.946	24166		0.10036	0.00173	14.369	23488		0.10599	-0.00107	14.369	23488		0.10037	-0.03877	14.678	20600
0.11489	-0.00074082	13.954	24124		0.10825	0.00185	14.377	23458		0.11389	-0.0013	14.377	23458		0.10827	-0.03877	14.686	20662
0.12279	-0.00074891	13.963	24073		0.11615	0.00198	14.386	23452		0.12178	-0.00146	14.386	23452		0.11616	-0.03877	14.695	20678
0.13068	-0.00075699	13.971	24198		0.12404	0.00203	14.394	23461		0.12968	-0.00132	14.394	23461		0.12406	-0.03803	14.703	20513
0.13858	-0.00077402	13.98	24286		0.13194	0.00205	14.402	23516		0.13757	-0.00118	14.402	23516		0.13195	-0.03788	14.711	20603
0.14647	-0.0008117	13.988	24236		0.13983	0.002	14.411	23641		0.14547	-0.00055089	14.411	23641		0.13985	-0.03774	14.72	21181
0.15437	-0.00080279	13.996	24202		0.14773	0.00195	14.419	23898		0.15336	-0.00038668	14.419	23898		0.14774	-0.03756	14.728	21570
0.16226	-0.0008017	14.005	24237		0.15562	0.00205	14.428	24206		0.16126	-0.00010569	14.428	24206		0.15564	-0.03738	14.737	21562
0.17016	-0.00080497	14.013	24210		0.16352	0.00206	14.436	24426		0.16915	9.2512e-05	14.436	24426		0.16353	-0.03737	14.745	21050
0.17805	-0.00080823	14.022	24193		0.17141	0.00207	14.444	24490		0.17705	8.4181e-05	14.444	24490		0.17143	-0.03737	14.753	20637
0.18595	-0.00080624	14.03	24213		0.17931	0.00207	14.453	24278		0.18494	7.5851e-05	14.453	24278		0.17932	-0.03784	14.762	20232
0.19384	-0.00079174	14.039	24211		0.1872	0.00207	14.461	24051		0.19284	-8.6428e-05	14.461	24051		0.18722	-0.03802	14.77	20055
0.20174	-0.00078691	14.047	24240		0.1951	0.0021	14.47	23975		0.20073	-0.00011781	14.47	23975		0.19511	-0.03668	14.779	20080
0.20963	-0.00079073	14.055	24261		0.20299	0.00213	14.478	23972		0.20863	-0.00037232	14.478	23972		0.20301	-0.0359	14.787	20073
0.21753	-0.00079454	14.064	24285		0.21089	0.00214	14.487	23862		0.21652	-0.00012639	14.487	23862		0.2109	-0.03561	14.796	20115
0.22542	-0.000807	14.072	24346		0.21878	0.00214	14.495	23681		0.22442	-3.4986e-05	14.495	23681		0.2188	-0.03546	14.804	19927
0.23332	-0.00082798	14.081	24348		0.22668	0.00219	14.503	23649		0.23231	5.6422e-05	14.503	23649		0.22669	-0.03536	14.812	19755
0.24121	-0.00082681	14.089	24351		0.23457	0.00222	14.512	23684		0.24021	0.00031261	14.512	23684		0.23459	-0.03578	14.821	19530
0.24911	-0.00082015	14.097	24339		0.24247	0.00225	14.52	23508		0.2481	0.00039663	14.52	23508		0.24248	-0.03621	14.829	19336
0.257	-0.00081847	14.106	24372		0.25036	0.00224	14.529	23390		0.256	0.00031162	14.529	23390		0.25038	-0.03595	14.838	19242
0.2649	-0.00081928	14.114	24329		0.25826	0.00223	14.537	23359		0.26389	0.00022661	14.537	23359		0.25827	-0.03639	14.846	19195
0.27279	-0.00082008	14.123	24284		0.26615	0.00218	14.545	23316		0.27179	-0.00018532	14.545	23316		0.26617	-0.03683	14.854	19245
0.28069	-0.00080747	14.131	24242		0.27405	0.00215	14.554	23178		0.27968	-0.00050064	14.554	23178		0.27406	-0.03746	14.863	19377
0.28858	-0.00079362	14.14	24206		0.28194	0.00212	14.562	23021		0.28758	-0.00026151	14.562	23021		0.28196	-0.03667	14.871	19323
0.29648	-0.00078372	14.148	24276		0.28984	0.00203	14.571	22958		0.29548	-0.00021395	14.571	22958		0.28985	-0.03682	14.88	19235
0.30437	-0.00078414	14.156	24360		0.29773	0.00207	14.579	22829		0.30337	-0.00027606	14.579	22829		0.29775	-0.03697	14.888	19126
0.31227	-0.00078455	14.165	24462		0.30563	0.00209	14.588	22746		0.31127	-0.00033817	14.588	22746		0.30564	-0.03741	14.897	18851
0.32016	-0.00076855	14.173	24573		0.31352	0.00206	14.596	22758		0.31916	-0.00026169	14.596	22758		0.31354	-0.03716	14.905	18743
0.32806	-0.00075818	14.182	24568		0.32142	0.00204	14.604	22803		0.32706	-0.00019498	14.604	22803		0.32143	-0.03709	14.913	18726
0.33595	-0.0007562	14.19	24519		0.32931	0.00203	14.613	22766		0.33495	-9.5029e-05	14.613	22766		0.32933	-0.03703	14.922	18703
0.34385	-0.00075613	14.198	24417		0.33721	0.00202	14.621	22668		0.34285	-0.00019118	14.621	22668		0.33722	-0.03698	14.93	18473
0.35174	-0.00075606	14.207	24356		0.3451	0.00199	14.63	22593		0.35074	-0.00028734	14.63	22593		0.34512	-0.03743	14.939	18384
0.35964	-0.00074367	14.215	24375		0.353	0.00188	14.638	22537		0.35864	-0.00051139	14.638	22537		0.35301	-0.03788	14.947	18470
0.36753	-0.00069529	14.224	24359		0.36089	0.00211	14.646	22513		0.36653	-0.00061811	14.646	22513		0.36091	-0.03823	14.955	18558
0.37543	-0.00069616	14.232	24473		0.36879	0.00212	14.655	22615		0.37443	-0.00054123	14.655	22615		0.3688	-0.03751	14.964	18582
0.38332	-0.00069702	14.241	24507		0.37668	0.00213	14.663	22855		0.38232	-0.00055923	14.663	22855		0.3767	-0.03697	14.972	18580
0.39122	-0.00070373	14.249	24645		0.38458	0.00215	14.672	22660		0.39022	-0.00057722	14.672	22660		0.38459	-0.03639	14.981	18657
0.39912	-0.00070683	14.257	24541		0.39247	0.00217	14.68	22350		0.39811	-4.7512e-05	14.68	22350		0.39249	-0.0361	14.989	18681
0.40701	-0.00070994	14.266	24642		0.40037	0.00217	14.689	22187		0.40601	-3.3819e-05	14.689	22187		0.40039	-0.03647	14.998	18329
0.41491	-0.00072241	14.274	24824		0.40827	0.0021	14.697	22058		0.4139	-0.00012588	14.697	22058		0.40828	-0.03684	15.006	18374
0.4228	-0.00074601	14.283	24702		0.41616	0.00203	14.705	21912		0.4218	-0.00021795	14.705	21912		0.41618	-0.03752	15.014	18295
0.4307	-0.00074739	14.291	24746		0.42406	0.00206	14.714	21687		0.42969	-5.6141e-05	14.714	21687		0.42407	-0.03819	15.023	18244
0.43859	-0.0007156	14.299	24907		0.43195	0.00206	14.722	21466		0.43759	-0.00012408	14.722	21466		0.43197	-0.03809	15.031	18038
0.44649	-0.00073251	14.308	25090		0.43985	0.00206	14.731	21448		0.44548	-0.00019202	14.731	21448		0.43986	-0.03811	15.04	18444
0.45438	-0.00074942	14.316	24833		0.44774	0.00215	14.739	21533		0.45338	-0.00035415	14.739	21533		0.44776	-0.03812	15.048	18734
0.46228	-0.00078392	14.325	24536		0.45564	0.00211	14.747	21526		0.46127	-0.00018018	14.747	21526		0.45565	-0.039	15.056	18832
0.47017	-0.0006891	14.333	24524		0.46353	0.00207	14.756	21371		0.46917	-4.603e-05	14.756	21371		0.46355	-0.03741	15.065	18766
0.47807	-0.00068324	14.342	24589		0.47143	0.00197	14.764	21422		0.47706	-2.9411e-05	14.764	21422		0.47144	-0.03737	15.073	18353
0.48596	-0.00068242	14.35	24658		0.47932	0.00195	14.773	21675		0.48496	-1.2791e-05	14.773	21675		0.47934	-0.03734	15.082	17861
0.49386	-0.00070565	14.358	24946		0.48722	0.00201	14.781	21905		0.49285	0.00018405	14.781	21905		0.48723	-0.03746	15.09	17529
0.50175	-0.00072887	14.367	25219		0.49511	0.00202	14.79	21827		0.50075	0.0002638	14.79	21827		0.49513	-0.03688	15.099	17371
0.50965	-0.00069141	14.375	25432		0.50301	0.00199	14.798	21515		0.50864	0.00012387	14.798	21515		0.50302	-0.03732	15.107	17634
0.51754	-0.00068982	14.384	25179		0.5109	0.00197	14.806	21323		0.51654	-1.6072e-05	14.806	21323		0.51092	-0.03776	15.115	17946
0.52544	-0.00068823	14.392	24986		0.5188	0.00192	14.815	21268		0.52443	4.0597e-05	14.815	21268		0.51881	-0.03796	15.124	18092
0.53333	-0.00067252	14.4	24953		0.52669	0.00192	14.823	20959		0.53233	5.099e-07	14.823	20959		0.52671	-0.03768	15.132	18157
0.54123	-0.00066897	14.409	25047		0.53459	0.0018	14.832	20736		0.54022	-3.9577e-05	14.832	20736		0.5346	-0.03732	15.141	17927
0.54912	-0.00069761	14.417	25169		0.54248	0.00175	14.84	20712		0.54812	-0.00032086	14.84	20712		0.5425	-0.03713	15.149	17609
0.55702	-0.00072625	14.426	24920		0.55038	0.00178	14.848	20557		0.55601	-0.00025217	14.848	20557		0.55039	-0.03786	15.157	17191
0.56491	-0.00075124	14.434	24750		0.55827	0.0018	14.857	20258		0.56391	-0.00025596	14.857	20258		0.55829	-0.03859	15.166	16834
0.57281	-0.0007131	14.443	24959		0.56617	0.00187	14.865	20682		0.57181	-0.00025975	14.865	20682		0.56618	-0.03861	15.174	16755
0.5807	-0.00070788	14.451	25173		0.57406	0.00187	14.874	21588		0.5797	-0.00083691	14.874	21588		0.57408	-0.03863	15.183	16783
0.5886	-0.00071592	14.459	25274		0.58196	0.00187	14.882	22235		0.5876	-0.0009622	14.882	22235		0.58197	-0.03897	15.191	17062
0.59649	-0.00072397	14.468	24838		0.58985	0.00181	14.891	22433		0.59549	-0.00115	14.891	22433		0.58987	-0.03928	15.2	17368
0.60439	-0.00074009	14.476	24606		0.59775	0.00172	14.899	22231		0.60339	-0.00133	14.899	22231		0.59776	-0.03996	15.208	17573
0.61228	-0.00071297	14.485	24564		0.60564	0.00174	14.907	21558		0.61128	-0.00142	14.907	21558		0.60566	-0.04009	15.216	17699
0.62018	-0.00071311	14.493	24388		0.61354	0.00173	14.916	20741		0.61918	-0.00105	14.916	20741		0.61355	-0.04023	15.225	17678
0.62807	-0.0007183	14.501	24420		0.62143	0.00172	14.924	20372		0.62707	-0.00108	14.924	20372		0.62145	-0.04199	15.233	17014
0.63597	-0.00072349	14.51	24544		0.62933	0.00172	14.933	20180		0.63497	-0.00112	14.933	20180		0.62934	-0.04181	15.242	16546
0.64386	-0.00072834	14.518	24804		0.63722	0.00172	14.941	19848		0.64286	-0.0012	14.941	19848		0.63724	-0.04196	15.25	16298
0.65176	-0.00072721	14.527	24713		0.64512	0.0017	14.949	19552		0.65076	-0.00116	14.949	19552		0.64513	-0.04212	15.258	16436
0.65965	-0.00072608	14.535	24410		0.65301	0.00176	14.958	19504		0.65865	-0.00113	14.958	19504		0.65303	-0.04299	15.267	16597
0.66755	-0.00071284	14.544	24137		0.66091	0.00176	14.966	19665		0.66655	-0.00107	14.966	19665		0.66092	-0.04252	15.275	16870
0.67544	-0.00071437	14.552	23991		0.6688	0.00176	14.975	19890		0.67444	-0.00089647	14.975	19890		0.66882	-0.04219	15.284	17007
0.68334	-0.00071589	14.56	23958		0.6767	0.00174	14.983	20136		0.68234	-0.00089184	14.983	20136		0.67671	-0.04202	15.292	16936
0.69123	-0.0007136	14.569	24037		0.68459	0.00172	14.992	20393		0.69023	-0.00117	14.992	20393		0.68461	-0.04184	15.301	16256
0.69913	-0.0007152	14.577	24259		0.69249	0.00158	15	20662		0.69813	-0.00145	15	20662		0.6925	-0.04212	15.309	15621
0.70702	-0.00071681	14.586	24481		0.70038	0.00161	15.008	20915		0.70602	-0.0016	15.008	20915		0.7004	-0.04239	15.317	15287
0.71492	-0.00072961	14.594	24103		0.70828	0.00164	15.017	21045		0.71392	-0.00174	15.017	21045		0.70829	-0.0432	15.326	15146
0.72281	-0.00075354	14.602	23889		0.71617	0.00172	15.025	20952		0.72181	-0.00199	15.025	20952		0.71619	-0.04291	15.334	14850
0.73071	-0.0006973	14.611	23885		0.72407	0.00175	15.034	20472		0.72971	-0.0018	15.034	20472		0.72408	-0.04309	15.343	14338
0.7386	-0.00069774	14.619	23963		0.73196	0.00171	15.042	20033		0.7376	-0.00173	15.042	20033		0.73198	-0.04327	15.351	14183
0.7465	-0.00069844	14.628	23808		0.73986	0.00168	15.05	19961		0.7455	-0.00182	15.05	19961		0.73987	-0.0453	15.359	15203
0.75439	-0.00069915	14.636	23566		0.74775	0.00169	15.059	19664		0.75339	-0.00191	15.059	19664		0.74777	-0.0457	15.368	16063
0.76229	-0.0006864	14.645	23520		0.75565	0.00169	15.067	19438		0.76129	-0.00191	15.067	19438		0.75566	-0.04631	15.376	16707
0.77018	-0.00068491	14.653	23366		0.76354	0.00169	15.076	19421		0.76918	-0.00196	15.076	19421		0.76356	-0.04693	15.385	16871
0.77808	-0.00068851	14.661	23174		0.77144	0.00166	15.084	19434		0.77708	-0.00201	15.084	19434		0.77145	-0.04799	15.393	16086
0.78597	-0.00069211	14.67	23120		0.77933	0.00167	15.093	19606		0.78497	-0.00167	15.093	19606		0.77935	-0.0487	--
0.79387	-0.00071044	14.678	23191		0.78723	0.00171	15.101	19579		0.79287	-0.00162	15.101	19579		0.78724	-0.047
0.80176	-0.00070365	14.687	23340		0.79512	0.00172	15.109	19171		0.80076	-0.00165	15.109	19171		0.79514	-0.0468
0.80966	-0.00069835	14.695	23379		0.80302	0.00171	15.118	18893		0.80866	-0.00168	15.118	18893		0.80303	-0.04659
0.81755	-0.00070071	14.703	23558		0.81092	0.0017	15.126	19046		0.81655	-0.00198	15.126	19046		0.81093	-0.04646
0.82545	-0.00070308	14.712	23775		0.81881	0.00166	15.135	19533		0.82445	-0.00171	15.135	19533		0.81882	-0.04639
0.83334	-0.00072213	14.72	23808		0.82671	0.00163	15.143	20061		0.83234	-0.00129	15.143	20061		0.82672	-0.04643
0.84124	-0.00069592	14.729	24618		0.8346	0.00157	15.152	20372		0.84024	-0.00121	15.152	20372		0.83461	-0.04646
0.84913	-0.00069386	14.737	25199		0.8425	0.00151	15.16	20558		0.84814	-0.00090598	15.16	20558		0.84251	-0.0466
0.85703	-0.00069446	14.746	25506		0.85039	0.00149	15.168	20652		0.85603	-0.0008523	15.168	20652		0.8504	-0.04585
0.86492	-0.00069505	14.754	25146		0.85829	0.00141	15.177	20640		0.86393	-0.00085043	15.177	20640		0.8583	-0.0456
0.87282	-0.00069488	14.762	24467		0.86618	0.00132	15.185	20446		0.87182	-0.00084856	15.185	20446		0.86619	-0.0456
0.88072	-0.00069868	14.771	24121		0.87408	0.00141	15.194	19812		0.87972	-0.0021	15.194	19812		0.87409	-0.04559
0.88861	-0.00070249	14.779	24033		0.88197	0.00147	15.202	18862		0.88761	-0.00217	15.202	18862		0.88198	-0.04558
0.89651	-0.00065896	14.788	24027		0.88987	0.00148	15.21	18416		0.89551	-0.00194	15.21	18416		0.88988	-0.04597
0.9044	-0.00064826	14.796	23595		0.89776	0.00145	15.219	19078		0.9034	-0.00192	15.219	19078		0.89777	-0.04734
0.9123	-0.00065089	14.804	22987		0.90566	0.00143	15.227	20789		0.9113	-0.0019	15.227	20789		0.90567	-0.04711
0.92019	-0.00065352	14.813	22628		0.91355	0.00142	15.236	23083		0.91919	-0.00177	15.236	23083		0.91357	-0.04702
0.92809	-0.00066049	14.821	22583		0.92145	0.00141	15.244	24715		0.92709	-0.00176	15.244	24715		0.92146	-0.04693
0.93598	-0.00066177	14.83	22596		0.92934	0.0014	15.253	23906		0.93498	-0.00197	15.253	23906		0.92936	-0.04667
0.94388	-0.00066306	14.838	22576		0.93724	0.00137				0.94288	-0.00217	--			0.93725	-0.04682
0.95177	-0.00064879	14.847	22232		0.94513	0.00141				0.95077	-0.0026				0.94515	-0.04696
0.95967	-0.0006534	14.855	21938		0.95303	0.00143				0.95867	-0.00271				0.95304	-0.04727
0.96756	-0.00065802	14.863	21963		0.96092	0.00144				0.96656	-0.00259				0.96094	-0.04664
0.97546	-0.00066774	14.872	22006		0.96882	0.00145				0.97446	-0.00232				0.96883	-0.0467
0.98335	-0.00070354	14.88	21958		0.97671	0.00145				0.98235	-0.00226				0.97673	-0.04676
0.99125	-0.00067982	14.889	21997		0.98461	0.00145				0.99025	-0.00235				0.98462	-0.0473
0.99914	-0.00068363	14.897	22041		0.9925	0.00141				0.99814	-0.00244				0.99252	-0.04748
1.007	-0.00068744	14.905	21644		1.0004	0.00145				1.006	-0.00265				1.0004	-0.046
1.0149	-0.00070631	14.914	21635		1.0083	0.00147				1.0139	-0.00285				1.0083	-0.04622
1.0228	-0.00072703	14.922	22278		1.0162	0.00142				1.0218	-0.00288				1.0162	-0.04643
1.0307	-0.00073127	14.931	23227		1.0241	0.00136				1.0297	-0.00292				1.0241	-0.04744
1.0386	-0.00072991	14.939	23962		1.032	0.00127				1.0376	-0.00284				1.032	-0.04757
1.0465	-0.0007315	14.948	24506		1.0399	0.00128				1.0455	-0.00271				1.0399	-0.04625
1.0544	-0.00073309	14.956	24843		1.0478	0.00128				1.0534	-0.00266				1.0478	-0.04523
1.0623	-0.00076717	14.964	23219		1.0557	0.00128				1.0613	-0.00276				1.0557	-0.04478
1.0702	-0.00078024	14.973	22594		1.0636	0.00128				1.0692	-0.00285				1.0636	-0.04434
1.0781	-0.00072359	14.981	22303		1.0715	0.00121				1.0771	-0.00315				1.0715	-0.04401
1.086	-0.0007023	14.99	22179		1.0793	0.00116				1.085	-0.00312				1.0794	-0.04398
1.0939	-0.00070282	14.998	21962		1.0872	0.00113				1.0929	-0.00313				1.0873	-0.04394
1.1018	-0.00071263	15.007	22419		1.0951	0.0011				1.1008	-0.00315				1.0952	-0.04379
1.1097	-0.00072244	15.015	22586		1.103	0.00109				1.1087	-0.00323				1.103	-0.04392
1.1176	-0.00071888	15.023	22487		1.1109	0.0011				1.1166	-0.00386				1.1109	-0.04404
1.1255	-0.00071702	15.032	21853		1.1188	0.00108				1.1245	-0.00387				1.1188	-0.04508
1.1334	-0.00071842	15.04	22052		1.1267	0.00107				1.1324	-0.00363				1.1267	-0.045
1.1413	-0.00071982	15.049	22155		1.1346	0.00107				1.1403	-0.00358				1.1346	-0.04471
1.1491	-0.00071065	15.057	22182		1.1425	0.00103				1.1482	-0.00313				1.1425	-0.04431
1.157	-0.0007069	15.065	22222		1.1504	0.00106				1.156	-0.00298				1.1504	-0.04391
1.1649	-0.0007113	15.074	22337		1.1583	0.00107				1.1639	-0.00287				1.1583	-0.04342
1.1728	-0.0007157	15.082	22444		1.1662	0.00108				1.1718	-0.00294				1.1662	-0.04326
1.1807	-0.00072453	15.091	21982		1.1741	0.00128				1.1797	-0.003				1.1741	-0.0431
1.1886	-0.00070892	15.099	21584		1.182	0.0013				1.1876	-0.00315				1.182	-0.04262
1.1965	-0.00070518	15.108	21376		1.1899	0.00129				1.1955	-0.0032				1.1899	-0.0422
1.2044	-0.00071177	15.116	21074		1.1978	0.00128				1.2034	-0.00326				1.1978	-0.04086
1.2123	-0.00071837	15.124	20711		1.2057	0.00124				1.2113	-0.00324				1.2057	-0.04038
1.2202	-0.00067856	15.133	20036		1.2136	0.00116				1.2192	-0.00329				1.2136	-0.03973
1.2281	-0.0006617	15.141	19609		1.2215	0.00116				1.2271	-0.00334				1.2215	-0.03973
1.236	-0.00066002	15.15	19332		1.2294	0.00115				1.235	-0.00339				1.2294	-0.03973
1.2439	-0.00069215	15.158	18928		1.2373	0.00113				1.2429	-0.00345				1.2373	-0.04003
1.2518	-0.00072429	15.166	18685		1.2451	0.00097074				1.2508	-0.00357				1.2452	-0.04009
1.2597	-0.00071535	15.175	18924		1.253	0.00106				1.2587	-0.00339				1.2531	-0.04032
1.2676	-0.0006903	15.183	19757		1.2609	0.00108				1.2666	-0.00293				1.2609	-0.04222
1.2755	-0.00067919	15.192	20517		1.2688	0.00104				1.2745	-0.00254				1.2688	-0.04226
1.2834	-0.00066153	15.2	21077		1.2767	0.00101				1.2824	-0.00249				1.2767	-0.04254
1.2913	-0.00066913	15.209	21492		1.2846	0.0009632				1.2903	-0.00248				1.2846	-0.04192
1.2992	-0.00067673	15.217	21696		1.2925	0.00101				1.2982	-0.00295				1.2925	-0.04097
1.307	-0.00069699	15.225	21636		1.3004	0.0009866				1.3061	-0.00342				1.3004	-0.04033
1.3149	-0.0006908	15.234	20485		1.3083	0.00096553				1.3139	-0.0036				1.3083	-0.04003
1.3228	-0.00066776	15.242	19804		1.3162	0.00092116				1.3218	-0.00332				1.3162	-0.03887
1.3307	-0.00064471	15.251	19464		1.3241	0.00093452				1.3297	-0.00322				1.3241	-0.03854
1.3386	-0.00063973	15.259	18999		1.332	0.00093891				1.3376	-0.00322				1.332	-0.03853
1.3465	-0.00061714	15.267	18737		1.3399	0.00090186				1.3455	-0.00322				1.3399	-0.03852
1.3544	-0.00061625	15.276	19387		1.3478	0.00086481				1.3534	-0.00334				1.3478	-0.03911
1.3623	-0.00061535	15.284	20430		1.3557	0.00081744				1.3613	-0.00335				1.3557	-0.03807
1.3702	-0.00061392	15.293	20975		1.3636	0.00077008				1.3692	-0.00337				1.3636	-0.03766
1.3781	-0.00062074	15.301	21292		1.3715	0.00076786				1.3771	-0.00345				1.3715	-0.03797
1.386	-0.00062755	15.31	21312		1.3794	0.00084915				1.385	-0.00383				1.3794	-0.03827
1.3939	-0.00062506	15.318	21140		1.3873	0.00084888				1.3929	-0.00386				1.3873	-0.0387
1.4018	-0.00063077	15.326	21118		1.3952	0.00084861				1.4008	-0.00361				1.3952	-0.03843
1.4097	-0.00063647	15.335	20385		1.403	0.00084586				1.4087	-0.0035				1.4031	-0.03828
1.4176	-0.00062217	15.343	19557		1.4109	0.0009337				1.4166	-0.00339				1.411	-0.03812
1.4255	-0.00061613	15.352	19164		1.4188	0.00095292				1.4245	-0.00324				1.4189	-0.03723
1.4334	-0.00061009	15.36	18959		1.4267	0.00094568				1.4324	-0.00309				1.4267	-0.03629
1.4413	-0.00060781	15.368	18930		1.4346	0.00093843				1.4403	-0.00297				1.4346	-0.03625
1.4492	-0.00060552				1.4425	0.00092821				1.4482	-0.00295				1.4425	-0.03631
1.4571	-0.00060226				1.4504	0.00088132				1.4561	-0.003				1.4504	-0.03638
1.465	-0.00052161				1.4583	0.00084597				1.464	-0.00305				1.4583	-0.03662
1.4728	-0.00052658				1.4662	0.00081164				1.4719	-0.00318				1.4662	-0.03636
1.4807	-0.00053155				1.4741	0.00077731				1.4797	-0.0033				1.4741	-0.0361
1.4886	-0.00054279				1.482	0.00080951				1.4876	-0.00286				1.482	-0.03565
1.4965	-0.00056491				1.4899	0.00091106				1.4955	-0.00264				1.4899	-0.03541
1.5044	-0.000565				1.4978	0.00089852				1.5034	-0.00252				1.4978	-0.03528
1.5123	-0.00057254				1.5057	0.00088598				1.5113	-0.0025				1.5057	-0.03514
1.5202	-0.00058008				1.5136	0.0008471				1.5192	-0.00275				1.5136	-0.03494
1.5281	-0.00059656				1.5215	0.00071216				1.5271	-0.003				1.5215	-0.03494
1.536	-0.00060558				1.5294	0.00064607				1.535	-0.00316				1.5294	-0.03493
1.5439	-0.00061527				1.5373	0.00066065				1.5429	-0.00331				1.5373	-0.03489
1.5518	-0.00059302				1.5452	0.00066692				1.5508	-0.00317				1.5452	-0.03494
1.5597	-0.00058435				1.5531	0.00067319				1.5587	-0.0031				1.5531	-0.03499
1.5676	-0.00057569				1.5609	0.00070417				1.5666	-0.00304				1.561	-0.0345
1.5755	-0.00056772				1.5688	0.0006918				1.5745	-0.00247				1.5689	-0.03421
1.5834	-0.00056744				1.5767	0.00067942				1.5824	-0.00228				1.5768	-0.03413
1.5913	-0.00057055				1.5846	0.00063362				1.5903	-0.00226				1.5846	-0.03412
1.5992	-0.00057365				1.5925	0.00064163				1.5982	-0.00227				1.5925	-0.03411
1.6071	-0.00058013				1.6004	0.00070601				1.6061	-0.00227				1.6004	-0.03463
1.615	-0.00065203				1.6083	0.00074053				1.614	-0.0023				1.6083	-0.03487
1.6229	-0.00061188				1.6162	0.00075091				1.6219	-0.00238				1.6162	-0.03504
1.6307	-0.00059561				1.6241	0.0007613				1.6298	-0.00246				1.6241	-0.0352
1.6386	-0.00060009				1.632	0.00072671				1.6376	-0.00261				1.632	-0.03419
1.6465	-0.00060457				1.6399	0.00069211				1.6455	-0.00224				1.6399	-0.03398
1.6544	-0.00063617				1.6478	0.00060467				1.6534	-0.00201				1.6478	-0.03392
1.6623	-0.00064925				1.6557	0.00063057				1.6613	-0.00198				1.6557	-0.03387
1.6702	-0.00061864				1.6636	0.0006185				1.6692	-0.00202				1.6636	-0.03357
1.6781	-0.00058823				1.6715	0.00060642				1.6771	-0.00207				1.6715	-0.03374
1.686	-0.00059072				1.6794	0.00066941				1.685	-0.00207				1.6794	-0.0339
1.6939	-0.00059322				1.6873	0.00069646				1.6929	-0.00195				1.6873	-0.03305
1.7018	-0.00059885				1.6952	0.00066482				1.7008	-0.00195				1.6952	-0.0327
1.7097	-0.00061093				1.7031	0.00063318				1.7087	-0.00195				1.7031	-0.03287
1.7176	-0.00062826				1.711	0.00054285				1.7166	-0.00186				1.711	-0.03303
1.7255	-0.00063518				1.7189	0.00056974				1.7245	-0.00177				1.7189	-0.03372
1.7334	-0.000626				1.7267	0.00062022				1.7324	-0.00162				1.7268	-0.03363
1.7413	-0.00062653				1.7346	0.00064364				1.7403	-0.0016				1.7347	-0.0322
1.7492	-0.00062706				1.7425	0.00066706				1.7482	-0.00159				1.7425	-0.03158
1.7571	-0.00062017				1.7504	0.00061963				1.7561	-0.00154				1.7504	-0.03137
1.765	-0.00061468				1.7583	0.0005722				1.764	-0.00137				1.7583	-0.03127
1.7729	-0.00061229				1.7662	0.0004683				1.7719	-0.00133				1.7662	-0.03122
1.7808	-0.00061144				1.7741	0.00047867				1.7798	-0.00129				1.7741	-0.03172
1.7886	-0.00063622				1.782	0.00055931				1.7877	-0.00134				1.782	-0.03221
1.7965	-0.00066099				1.7899	0.0005643				1.7956	-0.00138				1.7899	-0.03118
1.8044	-0.00066285				1.7978	0.0006982				1.8034	-0.00164				1.7978	-0.03109
1.8123	-0.00066034				1.8057	0.00073228				1.8113	-0.00148				1.8057	-0.03105
1.8202	-0.0006523				1.8136	0.00074494				1.8192	-0.00132				1.8136	-0.03105
1.8281	-0.00066189				1.8215	0.00072897				1.8271	-0.001				1.8215	-0.03105
1.836	-0.00067149				1.8294	0.000713				1.835	-0.00071961				1.8294	-0.03231
1.8439	-0.00066868				1.8373	0.00066839				1.8429	-0.00060313				1.8373	-0.03018
1.8518	-0.00065673				1.8452	0.0006733				1.8508	-0.00071788				1.8452	-0.0296
1.8597	-0.00064182				1.8531	0.00067311				1.8587	-0.00083263				1.8531	-0.02901
1.8676	-0.00064492				1.861	0.00067292				1.8666	-0.00105				1.861	-0.02873
1.8755	-0.00064802				1.8689	0.0007122				1.8745	-0.00087807				1.8689	-0.02842
1.8834	-0.00065531				1.8768	0.00075148				1.8824	-0.00070908				1.8768	-0.02811
1.8913	-0.00063099				1.8846	0.00075439				1.8903	-0.00053168				1.8847	-0.02728
1.8992	-0.00062769				1.8925	0.00086299				1.8982	-0.00016531				1.8926	-0.02677
1.9071	-0.00063774				1.9004	0.00088176				1.9061	-5.8463e-05				1.9004	-0.02627
1.915	-0.00064778				1.9083	0.00085942				1.914	-5.8955e-05				1.9083	-0.02561
1.9229	-0.00064145				1.9162	0.00083709				1.9219	-5.9448e-05				1.9162	-0.02526
1.9308	-0.00062831				1.9241	0.00078384				1.9298	-8.8696e-05				1.9241	-0.02528
1.9387	-0.00062665				1.932	0.00066997				1.9377	0.00020902				1.932	-0.0253
1.9466	-0.00062499				1.9399	0.0006806				1.9456	0.00025177				1.9399	-0.02466
1.9544	-0.00061789				1.9478	0.00065717				1.9535	0.00029451				1.9478	-0.02452
1.9623	-0.00062342				1.9557	0.00063374				1.9614	0.00040737				1.9557	-0.02442
1.9702	-0.00062895				1.9636	0.00075519				1.9692	0.00052022				1.9636	-0.02375
1.9781	-0.00066484				1.9715	0.00095834				1.9771	0.00051957				1.9715	-0.0229
1.986	-0.00068877				1.9794	0.000949				1.985	0.00051892				1.9794	-0.02262
1.9939	-0.00071704				1.9873	0.00093967				1.9929	0.00027371				1.9873	-0.02235
2.0018	-0.00068426				1.9952	0.00091322				2.0008	0.00067794				1.9952	-0.02193
2.0097	-0.00067306				2.0031	0.00092626				2.0087	0.00108				2.0031	-0.02158
2.0176	-0.00066186				2.011	0.00092151				2.0166	0.00138				2.011	-0.02124
2.0255	-0.00065438				2.0189	0.00091676				2.0245	0.00156				2.0189	-0.02091
2.0334	-0.00066785				2.0268	0.00093045				2.0324	0.00151				2.0268	-0.02076
2.0413	-0.00068132				2.0347	0.00105				2.0403	0.00146				2.0347	-0.02072
2.0492	-0.00069101				2.0426	0.00107				2.0482	0.00135				2.0426	-0.02069
2.0571	-0.00068107				2.0504	0.00102				2.0561	0.0014				2.0505	-0.02134
2.065	-0.00064909				2.0583	0.0009739				2.064	0.00143				2.0584	-0.02112
2.0729	-0.00065242				2.0662	0.00087429				2.0719	0.00139				2.0662	-0.02092
2.0808	-0.00065575				2.0741	0.0008212				2.0798	0.00134				2.0741	-0.02071
2.0887	-0.0006704				2.082	0.00084945				2.0877	0.00159				2.082	-0.02029
2.0966	-0.00065483				2.0899	0.00090232				2.0956	0.00159				2.0899	-0.01986
2.1045	-0.00065617				2.0978	0.00090552				2.1035	0.00159				2.0978	-0.01945
2.1123	-0.0006575				2.1057	0.00088104				2.1114	0.00158				2.1057	-0.01969
2.1202	-0.00066527				2.1136	0.00085656				2.1193	0.00131				2.1136	-0.01993
2.1281	-0.00068938				2.1215	0.00080441				2.1271	0.00112				2.1215	-0.01994
2.136	-0.0006598				2.1294	0.00085521				2.135	0.00111				2.1294	-0.02
2.1439	-0.00064585				2.1373	0.00097614				2.1429	0.00111				2.1373	-0.02006
2.1518	-0.00064808				2.1452	0.00105				2.1508	0.00101				2.1452	-0.01879
2.1597	-0.0006503				2.1531	0.00107				2.1587	0.00185				2.1531	-0.01835
2.1676	-0.00063839				2.161	0.00105				2.1666	0.00191				2.161	-0.0183
2.1755	-0.00060607				2.1689	0.00104				2.1745	0.00196				2.1689	-0.01826
2.1834	-0.00059052				2.1768	0.00097185				2.1824	0.00196				2.1768	-0.01712
2.1913	-0.00058775				2.1847	0.00089911				2.1903	0.00196				2.1847	-0.01699
2.1992	-0.00059757				2.1926	0.00102				2.1982	0.00193				2.1926	-0.0171
2.2071	-0.0006074				2.2005	0.00107				2.2061	0.00216				2.2005	-0.01722
2.215	-0.00063062				2.2083	0.00112				2.214	0.00226				2.2084	-0.01717
2.2229	-0.00062022				2.2162	0.00113				2.2219	0.00212				2.2163	-0.01731
2.2308	-0.00057145				2.2241	0.00109				2.2298	0.00199				2.2241	-0.01744
2.2387	-0.00057372				2.232	0.00105				2.2377	0.00195				2.232	-0.01786
2.2466	-0.00057598				2.2399	0.00106				2.2456	0.00191				2.2399	-0.01776
2.2545	-0.00058684				2.2478	0.00106				2.2535	0.00186				2.2478	-0.01774
2.2624	-0.00058572				2.2557	0.00105				2.2614	0.00196				2.2557	-0.01772
2.2702	-0.00055931				2.2636	0.00105				2.2693	0.002				2.2636	-0.01782
2.2781	-0.00055487				2.2715	0.001				2.2772	0.00198				2.2715	-0.01792
2.286	-0.00056143				2.2794	0.00101				2.2851	0.00195				2.2794	-0.01837
2.2939	-0.00056798				2.2873	0.00101				2.2929	0.00198				2.2873	-0.01873
2.3018	-0.00057438				2.2952	0.001				2.3008	0.00204				2.2952	-0.0191
2.3097	-0.00058079				2.3031	0.00101				2.3087	0.00231				2.3031	-0.01999
2.3176	-0.00060507				2.311	0.00102				2.3166	0.00235				2.311	-0.01776
2.3255	-0.00061943				2.3189	0.00095656				2.3245	0.00244				2.3189	-0.01631
2.3334	-0.00059434				2.3268	0.00089645				2.3324	0.00252				2.3268	-0.01642
2.3413	-0.00056101				2.3347	0.00094247				2.3403	0.00255				2.3347	-0.01653
2.3492	-0.00055209				2.3426	0.00109				2.3482	0.00309				2.3426	-0.01718
2.3571	-0.00055196				2.3505	0.00111				2.3561	0.00326				2.3505	-0.01701
2.365	-0.00053488				2.3584	0.0011				2.364	0.00333				2.3584	-0.01692
2.3729	-0.00052767				2.3662	0.00109				2.3719	0.00318				2.3663	-0.01695
2.3808	-0.00053144				2.3741	0.00093135				2.3798	0.00302				2.3742	-0.01698
2.3887	-0.0005352				2.382	0.0008174				2.3877	0.00343				2.382	-0.01713
2.3966	-0.00054209				2.3899	0.00092595				2.3956	0.00363				2.3899	-0.01771
2.4045	-0.00053819				2.3978	0.001				2.4035	0.00367				2.3978	-0.0177
2.4124	-0.0005551				2.4057	0.00108				2.4114	0.00371				2.4057	-0.01769
2.4203	-0.00057202				2.4136	0.00106				2.4193	0.00373				2.4136	-0.01774
2.4282	-0.00056126				2.4215	0.00104				2.4272	0.00372				2.4215	-0.01812
2.436	-0.00055513				2.4294	0.00099132				2.4351	0.0037				2.4294	-0.0185
2.4439	-0.000549				2.4373	0.00098852				2.443	0.00363				2.4373	-0.01796
2.4518	-0.0005388				2.4452	0.00105				2.4508	0.00342				2.4452	-0.01782
2.4597	-0.00051				2.4531	0.00108				2.4587	0.00303				2.4531	-0.01788
2.4676	-0.00049954				2.461	0.00109				2.4666	0.00315				2.461	-0.01794
2.4755	-0.00047304				2.4689	0.00105				2.4745	0.00317				2.4689	-0.02046
2.4834	-0.00047282				2.4768	0.00099927				2.4824	0.00319				2.4768	-0.02101
2.4913	-0.00047606				2.4847	0.00089367				2.4903	0.0037				2.4847	-0.0207
2.4992	-0.0004793				2.4926	0.00092779				2.4982	0.00409				2.4926	-0.02014
2.5071	-0.00050766				2.5005	0.00093655				2.5061	0.00427				2.5005	-0.02016
2.515	-0.00053602				2.5084	0.00094531				2.514	0.00398				2.5084	-0.02019
2.5229	-0.00059073				2.5163	0.00094779				2.5219	0.00369				2.5163	-0.02044
2.5308	-0.00057021				2.5242	0.00094418				2.5298	0.00243				2.5242	-0.01985
2.5387	-0.00056305				2.532	0.00094057				2.5377	0.00242				2.5321	-0.01976
2.5466	-0.00056058				2.5399	0.001				2.5456	0.00303				2.54	-0.02063
2.5545	-0.00055811				2.5478	0.00105				2.5535	0.00302				2.5478	-0.0215
2.5624	-0.00056029				2.5557	0.00106				2.5614	0.00302				2.5557	-0.02102
2.5703	-0.00056247				2.5636	0.00106				2.5693	0.0026				2.5636	-0.02054
2.5782	-0.00058768				2.5715	0.00105				2.5772	0.00176				2.5715	-0.02016
2.5861	-0.00059009				2.5794	0.00104				2.5851	0.00179				2.5794	-0.02022
2.5939	-0.00057911				2.5873	0.00099938				2.593	0.00206				2.5873	-0.02028
2.6018	-0.00057441				2.5952	0.00095673				2.6009	0.00218				2.5952	-0.02063
2.6097	-0.00057285				2.6031	0.00087663				2.6088	0.00221				2.6031	-0.02213
2.6176	-0.00058411				2.611	0.00089057				2.6166	0.00219				2.611	-0.02061
2.6255	-0.00059537				2.6189	0.00090334				2.6245	0.00216				2.6189	-0.0197
2.6334	-0.00057988				2.6268	0.000971				2.6324	0.00239				2.6268	-0.0197
2.6413	-0.00057518				2.6347	0.00102				2.6403	0.00241				2.6347	-0.01969
2.6492	-0.00056647				2.6426	0.00103				2.6482	0.0024				2.6426	-0.01999
2.6571	-0.00055713				2.6505	0.00097621				2.6561	0.00238				2.6505	-0.02082
2.665	-0.00054994				2.6584	0.00092481				2.664	0.00215				2.6584	-0.02081
2.6729	-0.00054275				2.6663	0.00098033				2.6719	0.00175				2.6663	-0.01923
2.6808	-0.00054716				2.6742	0.00095398				2.6798	0.00189				2.6742	-0.01867
2.6887	-0.00055157				2.6821	0.00092763				2.6877	0.00202				2.6821	-0.01846
2.6966	-0.00056048				2.6899	0.00085612				2.6956	0.00207				2.69	-0.01834
2.7045	-0.00058524				2.6978	0.00092821				2.7035	0.00204				2.6979	-0.0186
2.7124	-0.0005818				2.7057	0.00091961				2.7114	0.002				2.7057	-0.01885
2.7203	-0.00058274				2.7136	0.00091101				2.7193	0.00192				2.7136	-0.01913
2.7282	-0.00058368				2.7215	0.00085705				2.7272	0.00184				2.7215	-0.01886
2.7361	-0.0006089				2.7294	0.00088084				2.7351	0.00152				2.7294	-0.01892
2.744	-0.0005964				2.7373	0.00087979				2.743	0.00085324				2.7373	-0.01898
2.7518	-0.000585				2.7452	0.00087874				2.7509	0.001				2.7452	-0.01853
2.7597	-0.00059171				2.7531	0.00085504				2.7588	0.00111				2.7531	-0.0184
2.7676	-0.00059841				2.761	0.000668				2.7667	0.00121				2.761	-0.01886
2.7755	-0.00061336				2.7689	0.00068108				2.7745	0.00118				2.7689	-0.01931
2.7834	-0.00059375				2.7768	0.00067446				2.7824	0.00115				2.7768	-0.01799
2.7913	-0.00058015				2.7847	0.00066785				2.7903	0.00089217				2.7847	-0.01667
2.7992	-0.00058004				2.7926	0.00057408				2.7982	0.00086852				2.7926	-0.01608
2.8071	-0.00058163				2.8005	0.0006331				2.8061	0.00079194				2.8005	-0.01601
2.815	-0.00058322				2.8084	0.0006557				2.814	0.00071537				2.8084	-0.01667
2.8229	-0.00054747				2.8163	0.00065584				2.8219	0.00027848				2.8163	-0.01734
2.8308	-0.00055697				2.8242	0.00065597				2.8298	-0.00051726				2.8242	-0.01683
2.8387	-0.00056646				2.8321	0.00060756				2.8377	-0.00018451				2.8321	-0.01671
2.8466	-0.00059425				2.84	0.00060772				2.8456	-0.00017019				2.84	-0.01694
2.8545	-0.0006035				2.8479	0.00058824				2.8535	-0.00017839				2.8479	-0.01717
2.8624	-0.0006266				2.8557	0.00060113				2.8614	-0.00018658				2.8558	-0.0183
2.8703	-0.00065585				2.8636	0.00060378				2.8693	-0.00018227				2.8636	-0.01792
2.8782	-0.0006182				2.8715	0.00064457				2.8772	0.00011306				2.8715	-0.01772
2.8861	-0.00061653				2.8794	0.00073055				2.8851	9.0074e-05				2.8794	-0.01762
2.894	-0.00061486				2.8873	0.00077168				2.893	6.7092e-05				2.8873	-0.01815
2.9019	-0.00058789				2.8952	0.00075846				2.9009	-0.00018978				2.8952	-0.01868
2.9098	-0.00057571				2.9031	0.00074524				2.9088	-0.00062759				2.9031	-0.01646
2.9176	-0.00057527				2.911	0.0006694				2.9167	-0.00077277				2.911	-0.0158
2.9255	-0.00058068				2.9189	0.00067979				2.9246	-0.00089651				2.9189	-0.01514
2.9334	-0.0005861				2.9268	0.00070565				2.9325	-0.00094786				2.9268	-0.01475
2.9413	-0.00058306				2.9347	0.00070996				2.9403	-0.00089075				2.9347	-0.01458
2.9492	-0.00056946				2.9426	0.00071426				2.9482	-0.0009114				2.9426	-0.01451
2.9571	-0.00055587				2.9505	0.00071197				2.9561	-0.00093206				2.9505	-0.01445
2.965	-0.00055221				2.9584	0.00070969				2.964	-0.00103				2.9584	-0.01375
2.9729	-0.00055211				2.9663	0.00068112				2.9719	-0.00156				2.9663	-0.0136
2.9808	-0.00055194				2.9742	0.00056706				2.9798	-0.00126				2.9742	-0.01273
2.9887	-0.00055001				2.9821	0.00056319				2.9877	-0.00113				2.9821	-0.01299
2.9966	-0.00055121				2.99	0.00055933				2.9956	-0.00099802				2.99	-0.01325
3.0045	-0.00055241				2.9979	0.00051198				3.0035	-0.00090468				2.9979	-0.01386
3.0124	-0.00053515				3.0058	0.00049634				3.0114	-0.00073545				3.0058	-0.01534
3.0203	-0.00053329				3.0136	0.00048944				3.0193	-0.00082419				3.0137	-0.01531
3.0282	-0.00053953				3.0215	0.00052471				3.0272	-0.00091292				3.0216	-0.01528
3.0361	-0.00054578				3.0294	0.00056534				3.0351	-0.00115				3.0294	-0.01572
3.044	-0.00055311				3.0373	0.00057889				3.043	-0.00125				3.0373	-0.01422
3.0519	-0.00055374				3.0452	0.00059243				3.0509	-0.00134				3.0452	-0.01259
3.0598	-0.0005506				3.0531	0.00060979				3.0588	-0.0012				3.0531	-0.01254
3.0677	-0.00053183				3.061	0.00067322				3.0667	-0.00122				3.061	-0.01257
3.0755	-0.00051974				3.0689	0.00069482				3.0746	-0.00124				3.0689	-0.0126
3.0834	-0.00051176				3.0768	0.00069227				3.0825	-0.00133				3.0768	-0.01336
3.0913	-0.00049231				3.0847	0.00068972				3.0904	-0.00137				3.0847	-0.01372
3.0992	-0.00050155				3.0926	0.00065889				3.0983	-0.00142				3.0926	-0.01432
3.1071	-0.00051079				3.1005	0.00061364				3.1061	-0.00137				3.1005	-0.01375
3.115	-0.00053167				3.1084	0.00052197				3.114	-0.00118				3.1084	-0.01331
3.1229	-0.00060136				3.1163	0.00060059				3.1219	-0.00121				3.1163	-0.01287
3.1308	-0.00061857				3.1242	0.00058909				3.1298	-0.00125				3.1242	-0.01172
3.1387	-0.00056434				3.1321	0.0005776				3.1377	-0.00141				3.1321	-0.01168
3.1466	-0.00055619				3.14	0.00052031				3.1456	-0.00149				3.14	-0.01182
3.1545	-0.00055442				3.1479	0.00046817				3.1535	-0.00158				3.1479	-0.01196
3.1624	-0.00055265				3.1558	0.00058099				3.1614	-0.00211				3.1558	-0.0123
3.1703	-0.00054748				3.1637	0.00058443				3.1693	-0.00198				3.1637	-0.01103
3.1782	-0.00052857				3.1715	0.00062333				3.1772	-0.00191				3.1716	-0.01016
3.1861	-0.00052627				3.1794	0.000642				3.1851	-0.00169				3.1795	-0.0089
3.194	-0.00053333				3.1873	0.00053738				3.193	-0.00127				3.1873	-0.0089
3.2019	-0.00054039				3.1952	0.00043275				3.2009	-0.00134				3.1952	-0.0089
3.2098	-0.00051066				3.2031	0.00051563				3.2088	-0.0014				3.2031	-0.00904
3.2177	-0.00049072				3.211	0.00054257				3.2167	-0.00167				3.211	-0.00641
3.2256	-0.00048798				3.2189	0.00054607				3.2246	-0.00196				3.2189	-0.00635
3.2334	-0.00049291				3.2268	0.00054958				3.2325	-0.00201				3.2268	-0.0064
3.2413	-0.00049784				3.2347	0.00055729				3.2404	-0.00206				3.2347	-0.00645
3.2492	-0.00050988				3.2426	0.000565				3.2483	-0.0014				3.2426	-0.00687
3.2571	-0.00051224				3.2505	0.0005515				3.2562	-0.00131				3.2505	-0.00755
3.265	-0.00048852				3.2584	0.00053799				3.264	-0.00122				3.2584	-0.00823
3.2729	-0.00048308				3.2663	0.0004868				3.2719	-0.00122				3.2663	-0.00845
3.2808	-0.00049828				3.2742	0.00037587				3.2798	-0.00124				3.2742	-0.00868
3.2887	-0.00051348				3.2821	0.00051281				3.2877	-0.00125				3.2821	-0.011
3.2966	-0.00051693				3.29	0.00049968				3.2956	-0.00079143				3.29	-0.00971
3.3045	-0.00052038				3.2979	0.00048654				3.3035	-0.00075261				3.2979	-0.00815
3.3124	-0.00052853				3.3058	0.00045672				3.3114	-0.00076888				3.3058	-0.00717
3.3203	-0.00056219				3.3137	0.00032719				3.3193	-0.00078515				3.3137	-0.00666
3.3282	-0.00053202				3.3216	0.00036198				3.3272	-0.0008565				3.3216	-0.00645
3.3361	-0.00052534				3.3295	0.00036601				3.3351	-0.00077648				3.3295	-0.0071
3.344	-0.00053025				3.3373	0.00035812				3.343	-0.00049584				3.3374	-0.00776
3.3519	-0.00053517				3.3452	0.00035023				3.3509	-0.00045343				3.3452	-0.00775
3.3598	-0.00054257				3.3531	0.00051667				3.3588	-0.00041101				3.3531	-0.00797
3.3677	-0.00057001				3.361	0.00050298				3.3667	-0.00044907				3.361	-0.0079
3.3756	-0.00051927				3.3689	0.00048928				3.3746	-0.00048714				3.3689	-0.00645
3.3835	-0.00051651				3.3768	0.00045569				3.3825	-0.00071635				3.3768	-0.00651
3.3914	-0.00051803				3.3847	0.00035724				3.3904	-0.0005402				3.3847	-0.00657
3.3992	-0.00051954				3.3926	0.00033443				3.3983	-0.00032261				3.3926	-0.00677
3.4071	-0.00050831				3.4005	0.00038094				3.4062	-0.0002516				3.4005	-0.00828
3.415	-0.00050321				3.4084	0.00040028				3.4141	-0.00018059				3.4084	-0.00821
3.4229	-0.00053248				3.4163	0.00039887				3.422	3.8695e-05				3.4163	-0.00769
3.4308	-0.00056175				3.4242	0.00039746				3.4298	6.8355e-05				3.4242	-0.00744
3.4387	-0.00056087				3.4321	0.00037215				3.4377	7.7611e-05				3.4321	-0.00816
3.4466	-0.0005443				3.44	0.00034431				3.4456	8.6867e-05				3.44	-0.00888
3.4545	-0.00054004				3.4479	0.0003477				3.4535	0.00031995				3.4479	-0.0091
3.4624	-0.00055141				3.4558	0.00035083				3.4614	0.00039247				3.4558	-0.00933
3.4703	-0.00056277				3.4637	0.00035396				3.4693	0.00033883				3.4637	-0.0085
3.4782	-0.0005587				3.4716	0.00034303				3.4772	0.0002852				3.4716	-0.00811
3.4861	-0.00054769				3.4795	0.00033209				3.4851	0.00026106				3.4795	-0.00773
3.494	-0.00054352				3.4874	0.00029237				3.493	0.00023693				3.4874	-0.00706
3.5019	-0.00053934				3.4952	0.00023935				3.5009	0.00013218				3.4953	-0.0068
3.5098	-0.00051714				3.5031	0.0003618				3.5088	-3.8735e-05				3.5032	-0.00692
3.5177	-0.00050181				3.511	0.00040417				3.5167	0.00011181				3.511	-0.00704
3.5256	-0.00049899				3.5189	0.00044654				3.5246	0.00013741				3.5189	-0.00693
3.5335	-0.00052883				3.5268	0.00044939				3.5325	0.00010054				3.5268	-0.00658
3.5414	-0.00055866				3.5347	0.00042569				3.5404	6.3662e-05				3.5347	-0.00645
3.5493	-0.00053023				3.5426	0.00040199				3.5483	-3.919e-05				3.5426	-0.00631
3.5571	-0.00053768				3.5505	0.00035173				3.5562	9.5188e-05				3.5505	-0.00608
3.565	-0.00054512				3.5584	0.00031867				3.5641	0.00013931				3.5584	-0.00615
3.5729	-0.00056261				3.5663	0.00031288				3.572	0.00014173				3.5663	-0.00623
3.5808	-0.00055844				3.5742	0.00025428				3.5799	0.00014414				3.5742	-0.00682
3.5887	-0.00052249				3.5821	0.00025308				3.5877	7.6524e-05				3.5821	-0.00714
3.5966	-0.00051112				3.59	0.00025188				3.5956	0.00056388				3.59	-0.00839
3.6045	-0.00051252				3.5979	0.00016474				3.6035	0.00068421				3.5979	-0.00795
3.6124	-0.00051393				3.6058	7.4574e-05				3.6114	0.00069673				3.6058	-0.00793
3.6203	-0.0005281				3.6137	0.00028094				3.6193	0.00044845				3.6137	-0.00792
3.6282	-0.00060821				3.6216	0.00027235				3.6272	0.00020017				3.6216	-0.00646
3.6361	-0.00062312				3.6295	0.00026376				3.6351	0.00018817				3.6295	-0.00622
3.644	-0.00058709				3.6374	0.0002407				3.643	0.00017618				3.6374	-0.00625
3.6519	-0.00056275				3.6453	0.00018992				3.6509	5.5073e-05				3.6453	-0.00628
3.6598	-0.00056923				3.6532	0.00013007				3.6588	2.8737e-05				3.6532	-0.00754
3.6677	-0.00057571				3.661	0.00011893				3.6667	0.00036066				3.6611	-0.00952
3.6756	-0.00058981				3.6689	0.00010778				3.6746	0.00037858				3.6689	-0.00968
3.6835	-0.00058309				3.6768	0.00010435				3.6825	0.00028297				3.6768	-0.01019
3.6914	-0.00057753				3.6847	0.00010092				3.6904	0.00018735				3.6847	-0.01069
3.6993	-0.00057772				3.6926	3.6449e-05				3.6983	-0.0001842				3.6926	-0.0092
3.7072	-0.00058149				3.7005	-9.2737e-05				3.7062	-0.00015198				3.7005	-0.00825
3.715	-0.00058525				3.7084	-6.0113e-05				3.7141	-0.00020465				3.7084	-0.00811
3.7229	-0.00059282				3.7163	-4.359e-05				3.722	-0.00025731				3.7163	-0.00811
3.7308	-0.00060371				3.7242	-4.8595e-05				3.7299	-9.2065e-06				3.7242	-0.0081
3.7387	-0.0006146				3.7321	-5.3599e-05				3.7378	0.00014105				3.7321	-0.00799
3.7466	-0.00062444				3.74	-1.5287e-05				3.7457	2.0834e-05				3.74	-0.00769
3.7545	-0.00059171				3.7479	-1.4398e-05				3.7535	-9.9384e-05				3.7479	-0.00795
3.7624	-0.00058913				3.7558	-1.3509e-05				3.7614	-0.00041611				3.7558	-0.0082
3.7703	-0.00059031				3.7637	-8.6193e-05				3.7693	-0.00039561				3.7637	-0.00881
3.7782	-0.00059148				3.7716	-0.0002051				3.7772	-9.975e-05				3.7716	-0.00822
3.7861	-0.00061154				3.7795	-4.8973e-05				3.7851	-0.0002214				3.7795	-0.00678
3.794	-0.0006316				3.7874	-4.0287e-05				3.793	-0.00034305				3.7874	-0.00716
3.8019	-0.00063539				3.7953	-3.16e-05				3.8009	-0.00065069				3.7953	-0.00754
3.8098	-0.00063919				3.8032	-2.224e-05				3.8088	-0.00025236				3.8032	-0.00833
3.8177	-0.00065959				3.8111	-2.1997e-05				3.8167	0.00028981				3.8111	-0.00859
3.8256	-0.00066703				3.8189	-2.1754e-05				3.8246	0.00029461				3.819	-0.0088
3.8335	-0.00067447				3.8268	-1.2052e-05				3.8325	0.00027399				3.8268	-0.00902
3.8414	-0.00071028				3.8347	-2.5899e-05				3.8404	0.00025337				3.8347	-0.00919
3.8493	-0.00067489				3.8426	-3.9746e-05				3.8483	0.0005396				3.8426	-0.01031
3.8572	-0.00066154				3.8505	-4.454e-05				3.8562	0.00048036				3.8505	-0.01098
3.8651	-0.00066508				3.8584	-4.9334e-05				3.8641	0.00042111				3.8584	-0.00782
3.873	-0.00066862				3.8663	-0.00012896				3.872	0.00029146				3.8663	-0.00756
3.8808	-0.00064724				3.8742	-0.00010816				3.8799	0.00053398				3.8742	-0.00731
3.8887	-0.00063002				3.8821	-9.7868e-05				3.8878	0.0005258				3.8821	-0.00696
3.8966	-0.00062103				3.89	-0.0001178				3.8957	0.00051762				3.89	-0.0069
3.9045	-0.00061721				3.8979	-0.00013774				3.9036	0.00033317				3.8979	-0.00691
3.9124	-0.00061956				3.9058	-7.4566e-05				3.9115	0.00037366				3.9058	-0.00692
3.9203	-0.00062192				3.9137	-4.8004e-05				3.9193	0.0003734				3.9137	-0.0071
3.9282	-0.00065557				3.9216	-4.2624e-05				3.9272	0.00037315				3.9216	-0.00679
3.9361	-0.00065625				3.9295	-4.7048e-05				3.9351	0.00038002				3.9295	-0.00641
3.944	-0.0006573				3.9374	-5.1472e-05				3.943	0.00085855				3.9374	-0.00644
3.9519	-0.00065231				3.9453	2.207e-05				3.9509	0.0016				3.9453	-0.00647
3.9598	-0.00065689				3.9532	3.0506e-05				3.9588	0.00168				3.9532	-0.0066
3.9677	-0.00066146				3.9611	-6.1402e-07				3.9667	0.00169				3.9611	-0.00801
3.9756	-0.0006733				3.969	-3.1734e-05				3.9746	0.00158				3.969	-0.00968
3.9835	-0.0006701				3.9768	-0.00025603				3.9825	0.00147				3.9769	-0.00798
3.9914	-0.00067181				3.9847	-0.00019681				3.9904	0.00175				3.9848	-0.00704
3.9993	-0.00067352				3.9926	5.3914e-05				3.9983	0.00181				3.9926	-0.0067
4.0072	-0.00067736				4.0005	4.1353e-05				4.0062	0.00183				4.0005	-0.00665
4.0151	-0.00070155				4.0084	2.8791e-05				4.0141	0.00175				4.0084	-0.00659
4.023	-0.00065202				4.0163	-6.3507e-05				4.022	0.00167				4.0163	-0.00628
4.0309	-0.00063188				4.0242	-0.0001707				4.0299	0.00178				4.0242	-0.00553
4.0387	-0.0006229				4.0321	4.5207e-06				4.0378	0.00224				4.0321	-0.00499
4.0466	-0.00062846				4.04	3.3768e-05				4.0457	0.00247				4.04	-0.00474
4.0545	-0.00063402				4.0479	4.2886e-05				4.0536	0.00254				4.0479	-0.00495
4.0624	-0.00063486				4.0558	2.4541e-05				4.0615	0.00247				4.0558	-0.00516
4.0703	-0.00063571				4.0637	6.1961e-06				4.0694	0.00239				4.0637	-0.00615
4.0782	-0.00064357				4.0716	-4.3088e-05				4.0772	0.00209				4.0716	-0.00628
4.0861	-0.0006406				4.0795	-3.3728e-05				4.0851	0.00227				4.0795	-0.00641
4.094	-0.0006452				4.0874	0.00010231				4.093	0.00226				4.0874	-0.00688
4.1019	-0.0006498				4.0953	0.00010739				4.1009	0.00225				4.0953	-0.00683
4.1098	-0.00065032				4.1032	0.00014831				4.1088	0.00187				4.1032	-0.00455
4.1177	-0.00065057				4.1111	0.0001399				4.1167	0.00207				4.1111	-0.00461
4.1256	-0.00065504				4.119	0.00013149				4.1246	0.00225				4.119	-0.00467
4.1335	-0.00065951				4.1269	8.7962e-05				4.1325	0.00261				4.1269	-0.00526
4.1414	-0.00065631				4.1348	7.8617e-05				4.1404	0.00285				4.1348	-0.00475
4.1493	-0.00066672				4.1426	0.00010145				4.1483	0.00282				4.1427	-0.00464
4.1572	-0.00067713				4.1505	0.00010096				4.1562	0.00278				4.1505	-0.00463
4.1651	-0.00068151				4.1584	0.00010048				4.1641	0.00264				4.1584	-0.00462
4.173	-0.00063819				4.1663	9.9782e-05				4.172	0.00271				4.1663	-0.00471
4.1809	-0.00062603				4.1742	0.00014306				4.1799	0.00356				4.1742	-0.00562
4.1888	-0.00062368				4.1821	0.00016034				4.1878	0.00366				4.1821	-0.00668
4.1966	-0.00063301				4.19	0.00015165				4.1957	0.0037				4.19	-0.00515
4.2045	-0.00064234				4.1979	0.00014297				4.2036	0.00372				4.1979	-0.00504
4.2124	-0.00063354				4.2058	0.00010832				4.2115	0.00373				4.2058	-0.00461
4.2203	-0.00062801				4.2137	0.00016411				4.2194	0.00343				4.2137	-0.00462
4.2282	-0.00062248				4.2216	0.00018975				4.2273	0.00313				4.2216	-0.00463
4.2361	-0.00062065				4.2295	0.00017113				4.2352	0.00299				4.2295	-0.00479
4.244	-0.00062395				4.2374	0.00015251				4.243	0.00317				4.2374	-0.00494
4.2519	-0.00062725				4.2453	0.00010058				4.2509	0.00348				4.2453	-0.00508
4.2598	-0.00067295				4.2532	0.00010278				4.2588	0.00379				4.2532	-0.00577
4.2677	-0.00066188				4.2611	9.2189e-05				4.2667	0.00383				4.2611	-0.00501
4.2756	-0.0006477				4.269	8.1596e-05				4.2746	0.00384				4.269	-0.00287
4.2835	-0.00065594				4.2769	7.3452e-05				4.2825	0.00384				4.2769	-0.00298
4.2914	-0.00066419				4.2848	8.9266e-05				4.2904	0.00384				4.2848	-0.0031
4.2993	-0.00068164				4.2927	0.00013994				4.2983	0.00375				4.2927	-0.00341
4.3072	-0.0006643				4.3005	0.00019062				4.3062	0.00297				4.3006	-0.0034
4.3151	-0.0006126				4.3084	0.00023725				4.3141	0.00295				4.3084	-0.00338
4.323	-0.00061428				4.3163	0.00032616				4.322	0.00338				4.3163	-0.00398
4.3309	-0.00061596				4.3242	0.00036066				4.3299	0.00358				4.3242	-0.00403
4.3388	-0.00061929				4.3321	0.00034062				4.3378	0.00361				4.3321	-0.00407
4.3467	-0.00058054				4.34	0.00032059				4.3457	0.00342				4.34	-0.00464
4.3546	-0.00057105				4.3479	0.00027597				4.3536	0.00322				4.3479	-0.00462
4.3624	-0.00056704				4.3558	0.00029033				4.3615	0.00331				4.3558	-0.0046
4.3703	-0.00058752				4.3637	0.00029492				4.3694	0.00334				4.3637	-0.00506
4.3782	-0.000608				4.3716	0.00029951				4.3773	0.00337				4.3716	-0.00476
4.3861	-0.00058391				4.3795	0.0003161				4.3852	0.00342				4.3795	-0.00244
4.394	-0.00058305				4.3874	0.00032214				4.3931	0.00341				4.3874	-0.00219
4.4019	-0.0005822				4.3953	0.00029182				4.4009	0.0034				4.3953	-0.00228
4.4098	-0.00057604				4.4032	0.0002615				4.4088	0.00321				4.4032	-0.00238
4.4177	-0.00058615				4.4111	0.00032021				4.4167	0.00325				4.4111	-0.00281
4.4256	-0.00059627				4.419	0.00035734				4.4246	0.00342				4.419	-0.00446
4.4335	-0.00061732				4.4269	0.00039446				4.4325	0.00341				4.4269	-0.00565
4.4414	-0.00060319				4.4348	0.00047694				4.4404	0.00341				4.4348	-0.00475
4.4493	-0.0005906				4.4427	0.00045541				4.4483	0.00314				4.4427	-0.00441
4.4572	-0.00058589				4.4506	0.00043389				4.4562	0.0033				4.4506	-0.00408
4.4651	-0.00058561				4.4585	0.00038784				4.4641	0.00351				4.4585	-0.00357
4.473	-0.00058932				4.4663	0.00048328				4.472	0.00371				4.4664	-0.00337
4.4809	-0.00059304				4.4742	0.00051967				4.4799	0.00369				4.4742	-0.00329
4.4888	-0.00060075				4.4821	0.0004742				4.4878	0.00367				4.4821	-0.00338
4.4967	-0.00059982				4.49	0.00042873				4.4957	0.00353				4.49	-0.00347
4.5046	-0.00060295				4.4979	0.00040811				4.5036	0.00305				4.4979	-0.00341
4.5125	-0.00060608				4.5058	0.00047633				4.5115	0.00294				4.5058	-0.00319
4.5203	-0.00061195				4.5137	0.00045773				4.5194	0.00282				4.5137	-0.00311
4.5282	-0.00063981				4.5216	0.00043912				4.5273	0.00229				4.5216	-0.00316
4.5361	-0.00064863				4.5295	0.00038697				4.5352	0.00264				4.5295	-0.00321
4.544	-0.00065746				4.5374	0.00039397				4.5431	0.00258				4.5374	-0.00189
4.5519	-0.00062577				4.5453	0.00041314				4.551	0.00253				4.5453	-0.00204
4.5598	-0.00062331				4.5532	0.00042196				4.5589	0.0024				4.5532	-0.00219
4.5677	-0.00063063				4.5611	0.00036432				4.5667	0.00204				4.5611	-0.0026
4.5756	-0.00063795				4.569	0.00030668				4.5746	0.00209				4.569	-0.00204
4.5835	-0.00063444				4.5769	0.00043415				4.5825	0.00228				4.5769	-0.0019
4.5914	-0.00060688				4.5848	0.00059012				4.5904	0.00242				4.5848	-0.00176
4.5993	-0.00060633				4.5927	0.0005923				4.5983	0.00239				4.5927	-0.00097382
4.6072	-0.00061294				4.6006	0.00057458				4.6062	0.00236				4.6006	-0.00094262
4.6151	-0.00061956				4.6085	0.00055686				4.6141	0.00214				4.6085	-0.00091142
4.623	-0.00062926				4.6164	0.00051922				4.622	0.00205				4.6164	-0.00105
4.6309	-0.00062394				4.6242	0.0004945				4.6299	0.00197				4.6243	-0.00069525
4.6388	-0.00062693				4.6321	0.00065354				4.6378	0.0017				4.6321	-0.00057217
4.6467	-0.00062991				4.64	0.00066197				4.6457	0.00192				4.64	-0.00072871
4.6546	-0.00062468				4.6479	0.0006704				4.6536	0.0019				4.6479	-0.00088524
4.6625	-0.00062719				4.6558	0.00071721				4.6615	0.00187				4.6558	-0.00132
4.6704	-0.00062971				4.6637	0.00073835				4.6694	0.00172				4.6637	0.00040899
4.6782	-0.00066004				4.6716	0.00074315				4.6773	0.00167				4.6716	0.00087967
4.6861	-0.00066742				4.6795	0.00074796				4.6852	0.00162				4.6795	0.00101
4.694	-0.00067481				4.6874	0.00075322				4.6931	0.0015				4.6874	-0.00035113
4.7019	-0.00067142				4.6953	0.00074635				4.701	0.00123				4.6953	-0.00171
4.7098	-0.00065027				4.7032	0.00073947				4.7089	0.00173				4.7032	-0.00222
4.7177	-0.0006365				4.7111	0.00061516				4.7168	0.0018				4.7111	0.00032454
4.7256	-0.00063214				4.719	0.000626				4.7246	0.00181				4.719	0.0003334
4.7335	-0.00063109				4.7269	0.00062919				4.7325	0.00181				4.7269	0.00034225
4.7414	-0.00063004				4.7348	0.00059859				4.7404	0.00182				4.7348	-0.00021594
4.7493	-0.00062621				4.7427	0.00056799				4.7483	0.00181				4.7427	-9.6612e-05
4.7572	-0.00060804				4.7506	0.00061894				4.7562	0.00163				4.7506	-9.7235e-05
4.7651	-0.00060557				4.7585	0.00069771				4.7641	0.00182				4.7585	-9.7859e-05
4.773	-0.0006031				4.7664	0.00077977				4.772	0.00198				4.7664	-0.00126
4.7809	-0.00059427				4.7743	0.00076552				4.7799	0.00194				4.7743	-0.00064357
4.7888	-0.00059051				4.7821	0.00075126				4.7878	0.00191				4.7822	0.00123
4.7967	-0.00059984				4.79	0.00071463				4.7957	0.00178				4.79	0.00105
4.8046	-0.00060917				4.7979	0.00058375				4.8036	0.00188				4.7979	0.00086696
4.8125	-0.0005891				4.8058	0.00055337				4.8115	0.00186				4.8058	0.00030616
4.8204	-0.00056928				4.8137	0.00054287				4.8194	0.00185				4.8137	0.00121
4.8283	-0.00056503				4.8216	0.00053236				4.8273	0.00165				4.8216	0.00152
4.8362	-0.00056372				4.8295	0.00050412				4.8352	0.00123				4.8295	0.00048355
4.844	-0.00056242				4.8374	0.00053732				4.8431	0.00121				4.8374	-0.00054944
4.8519	-0.00053741				4.8453	0.00055475				4.851	0.00106				4.8453	-0.0008553
4.8598	-0.00053194				4.8532	0.00062898				4.8589	0.00142				4.8532	-0.000966
4.8677	-0.00053664				4.8611	0.00069419				4.8668	0.00151				4.8611	-0.00108
4.8756	-0.00054134				4.869	0.00070618				4.8747	0.00145				4.869	-0.00249
4.8835	-0.0005514				4.8769	0.0006528				4.8826	0.00139				4.8769	-0.00193
4.8914	-0.0005346				4.8848	0.00059942				4.8904	0.00124				4.8848	-0.00168
4.8993	-0.00052666				4.8927	0.00046335				4.8983	0.00123				4.8927	-0.0013
4.9072	-0.00053096				4.9006	0.00067175				4.9062	0.00121				4.9006	-0.00091652
4.9151	-0.00053527				4.9085	0.00068363				4.9141	0.00072169				4.9085	-0.00087838
4.923	-0.00057938				4.9164	0.00068896				4.922	0.00036589				4.9164	5.4139e-06
4.9309	-0.00055398				4.9243	0.0006943				4.9299	-4.9433e-05				4.9243	0.00019247
4.9388	-0.00050379				4.9322	0.00068875				4.9378	0.00017135				4.9322	-8.8289e-05
4.9467	-0.00049711				4.9401	0.00068321				4.9457	0.00030937				4.9401	-0.00036905
4.9546	-0.00049623				4.9479	0.00062148				4.9536	0.00036975				4.948	-0.00104
4.9625	-0.00052102				4.9558	0.00063552				4.9615	0.00049873				4.9558	-0.00104
4.9704	-0.00054581				4.9637	0.00060951				4.9694	0.00037313				4.9637	-0.00104
4.9783	-0.00052921				4.9716	0.0005835				4.9773	0.00024752				4.9716	-0.00249
4.9862	-0.00052133				4.9795	0.00052993				4.9852	-0.00020187				4.9795	-0.0024
4.9941	-0.000522				4.9874	0.00051373				4.9931	-0.00028967				4.9874	-0.00212
5.0019	-0.00052267				4.9953	0.00056558				5.001	0.00013732				4.9953	-0.00153
5.0098	-0.00051808				5.0032	0.00058345				5.0089	0.00019113				5.0032	-0.0012
5.0177	-0.00051356				5.0111	0.00058709				5.0168	0.00021449				5.0111	-0.00128
5.0256	-0.00051487				5.019	0.00059074				5.0247	-4.0083e-05				5.019	-0.00136
5.0335	-0.00051619				5.0269	0.00059261				5.0326	-0.00029466				5.0269	-0.00237
5.0414	-0.00052183				5.0348	0.00059449				5.0405	-0.0004649				5.0348	-0.00246
5.0493	-0.00050841				5.0427	0.00059994				5.0484	-0.00029949				5.0427	-0.00164
5.0572	-0.00050634				5.0506	0.00067371				5.0562	-4.588e-05				5.0506	-0.00094861
5.0651	-0.00049123				5.0585	0.00067823				5.0641	0.00014598				5.0585	-0.00025591
5.073	-0.00049102				5.0664	0.00065568				5.072	0.00023493				5.0664	-0.00070304
5.0809	-0.00049082				5.0743	0.00063314				5.0799	0.00023688				5.0743	-0.00115
5.0888	-0.00048897				5.0822	0.00058711				5.0878	0.00023882				5.0822	-0.00234
5.0967	-0.00048637				5.0901	0.00071331				5.0957	5.5733e-05				5.0901	-0.00245
5.1046	-0.00049243				5.098	0.00073479				5.1036	-6.5128e-05				5.098	-0.00235
5.1125	-0.00049849				5.1058	0.00071876				5.1115	0.00048381				5.1059	-0.00236
5.1204	-0.00052411				5.1137	0.00070273				5.1194	0.00066891				5.1137	-0.00237
5.1283	-0.00054209				5.1216	0.0006492				5.1273	0.00075304				5.1216	-0.0025
5.1362	-0.00056006				5.1295	0.00059911				5.1352	0.00063709				5.1295	-0.00147
5.1441	-0.00056347				5.1374	0.00036402				5.1431	0.00052115				5.1374	-0.0015
5.152	-0.00055045				5.1453	0.00034383				5.151	0.00059199				5.1453	-0.00154
5.1598	-0.00054807				5.1532	0.00040597				5.1589	0.00066283				5.1532	-0.00195
5.1677	-0.00053729				5.1611	0.00043346				5.1668	0.00058317				5.1611	-0.00321
5.1756	-0.00054319				5.169	0.00048271				5.1747	0.0005035				5.169	-0.00412
5.1835	-0.00054908				5.1769	0.00047047				5.1826	0.00017409				5.1769	-0.00336
5.1914	-0.00057165				5.1848	0.00045824				5.1905	0.00047539				5.1848	-0.00287
5.1993	-0.00060924				5.1927	0.00041425				5.1984	0.00051136				5.1927	-0.00307
5.2072	-0.00060079				5.2006	0.00032683				5.2063	0.00051811				5.2006	-0.00327
5.2151	-0.00059235				5.2085	0.00031773				5.2141	0.00052486				5.2085	-0.00384
5.223	-0.00055698				5.2164	0.00035733				5.222	0.00065654				5.2164	-0.00376
5.2309	-0.00055564				5.2243	0.00033744				5.2299	0.00066184				5.2243	-0.00382
5.2388	-0.00055852				5.2322	0.00031755				5.2378	0.00063772				5.2322	-0.00388
5.2467	-0.0005614				5.2401	0.00028522				5.2457	0.0006136				5.2401	-0.00415
5.2546	-0.00056851				5.248	0.00024979				5.2536	0.00131				5.248	-0.00446
5.2625	-0.00057627				5.2559	0.00021435				5.2615	0.00145				5.2559	-0.00464
5.2704	-0.00058404				5.2638	8.7619e-05				5.2694	0.00151				5.2638	-0.00483
5.2783	-0.00060403				5.2716	0.00013414				5.2773	0.00135				5.2716	-0.00539
5.2862	-0.0006021				5.2795	0.00018066				5.2852	0.00119				5.2795	-0.00538
5.2941	-0.00060667				5.2874	0.00023503				5.2931	0.0008389				5.2874	-0.00537
5.302	-0.00061124				5.2953	0.0002336				5.301	0.00074139				5.2953	-0.00485
5.3099	-0.00059385				5.3032	0.00023217				5.3089	0.00064388				5.3032	-0.00475
5.3177	-0.00056896				5.3111	0.00016731				5.3168	0.00023863				5.3111	-0.00493
5.3256	-0.00055962				5.319	0.00012654				5.3247	0.00109				5.319	-0.00511
5.3335	-0.00055028				5.3269	8.577e-05				5.3326	0.00101				5.3269	-0.00514
5.3414	-0.00055991				5.3348	0.00010956				5.3405	0.00093151				5.3348	-0.00517
5.3493	-0.00056955				5.3427	9.1975e-05				5.3484	0.00066544				5.3427	-0.00601
5.3572	-0.00059163				5.3506	7.4393e-05				5.3563	0.00079669				5.3506	-0.0063
5.3651	-0.00058272				5.3585	6.9758e-05				5.3642	0.00095741				5.3585	-0.00621
5.373	-0.00057198				5.3664	6.5123e-05				5.3721	0.00096923				5.3664	-0.00654
5.3809	-0.00057102				5.3743	2.984e-05				5.3799	0.00098105				5.3743	-0.00686
5.3888	-0.00058068				5.3822	2.9009e-05				5.3878	0.00122				5.3822	-0.00762
5.3967	-0.00059034				5.3901	2.8178e-05				5.3957	0.00136				5.3901	-0.00756
5.4046	-0.00057341				5.398	8.2657e-05				5.4036	0.00137				5.398	-0.00732
5.4125	-0.00056662				5.4059	9.8117e-05				5.4115	0.00137				5.4059	-0.00773
5.4204	-0.0005908				5.4138	5.1228e-05				5.4194	0.00137				5.4138	-0.00815
5.4283	-0.00061499				5.4217	4.3382e-06				5.4273	0.0012				5.4217	-0.00863
5.4362	-0.00064073				5.4295	-1.8952e-05				5.4352	0.00108				5.4296	-0.00801
5.4441	-0.00065575				5.4374	-1.4586e-05				5.4431	0.00086985				5.4374	-0.00738
5.452	-0.00066098				5.4453	-3.219e-05				5.451	0.00066444				5.4453	-0.00725
5.4599	-0.00066622				5.4532	-4.9794e-05				5.4589	0.00059143				5.4532	-0.00738
5.4678	-0.00068675				5.4611	-0.00023031				5.4668	0.00051841				5.4611	-0.00751
5.4757	-0.00067488				5.469	-0.00029088				5.4747	0.00033644				5.469	-0.00791
5.4835	-0.00065969				5.4769	-0.00013176				5.4826	0.00061824				5.4769	-0.01006
5.4914	-0.0006583				5.4848	-0.00011681				5.4905	0.00067128				5.4848	-0.01031
5.4993	-0.00065691				5.4927	-0.00010186				5.4984	0.00072432				5.4927	-0.00933
5.5072	-0.0006515				5.5006	-0.00011564				5.5063	0.00099946				5.5006	-0.00912
5.5151	-0.00065105				5.5085	-0.00012942				5.5142	0.00108				5.5085	-0.00961
5.523	-0.00068053				5.5164	-0.00015947				5.5221	0.00109				5.5164	-0.0101
5.5309	-0.00071001				5.5243	-0.00017458				5.53	0.00109				5.5243	-0.01101
5.5388	-0.00074296				5.5322	-0.00021577				5.5378	0.00104				5.5322	-0.01076
5.5467	-0.00073896				5.5401	-0.00025696				5.5457	0.00099787				5.5401	-0.01051
5.5546	-0.00073763				5.548	-0.00034103				5.5536	0.00071935				5.548	-0.01002
5.5625	-0.00073631				5.5559	-0.00035502				5.5615	0.0009587				5.5559	-0.00952
5.5704	-0.00070849				5.5638	-0.00020185				5.5694	0.00105				5.5638	-0.00938
5.5783	-0.00069623				5.5717	-0.00020401				5.5773	0.00114				5.5717	-0.00939
5.5862	-0.00069073				5.5796	-0.00020616				5.5852	0.00112				5.5796	-0.0094
5.5941	-0.00068524				5.5874	-0.0002209				5.5931	0.00111				5.5875	-0.00956
5.602	-0.00069205				5.5953	-0.00027099				5.601	0.00093544				5.5953	-0.00949
5.6099	-0.00069887				5.6032	-0.00032109				5.6089	0.00083609				5.6032	-0.00949
5.6178	-0.00071428				5.6111	-0.00028965				5.6168	0.00089976				5.6111	-0.00949
5.6257	-0.00074669				5.619	-0.00030492				5.6247	0.00092558				5.619	-0.01131
5.6336	-0.00073913				5.6269	-0.00032019				5.6326	0.0009514				5.6269	-0.01162
5.6414	-0.00074821				5.6348	-0.000437				5.6405	0.00091923				5.6348	-0.01193
5.6493	-0.00075728				5.6427	-0.00044934				5.6484	0.00088705				5.6427	-0.01102
5.6572	-0.00074957				5.6506	-0.00039569				5.6563	0.00081659				5.6506	-0.00978
5.6651	-0.00074684				5.6585	-0.00038522				5.6642	0.0007036				5.6585	-0.00978
5.673	-0.0007413				5.6664	-0.00037475				5.6721	0.00059062				5.6664	-0.00977
5.6809	-0.00073577				5.6743	-0.00034733				5.68	0.00031148				5.6743	-0.00995
5.6888	-0.0007323				5.6822	-0.00031623				5.6879	0.00016118				5.6822	-0.01086
5.6967	-0.00073155				5.6901	-0.00028513				5.6958	0.00060335				5.6901	-0.01304
5.7046	-0.00073452				5.698	-0.00030602				5.7036	0.00070595				5.698	-0.0135
5.7125	-0.00073749				5.7059	-0.00032692				5.7115	0.00085086				5.7059	-0.01364
5.7204	-0.00073432				5.7138	-0.00037913				5.7194	0.00074983				5.7138	-0.01376
5.7283	-0.00073764				5.7217	-0.00035208				5.7273	0.0006488				5.7217	-0.0142
5.7362	-0.00074095				5.7296	-0.0003034				5.7352	0.00043341				5.7296	-0.01474
5.7441	-0.00072252				5.7375	-0.00032029				5.7431	0.00010003				5.7375	-0.01465
5.752	-0.0007048				5.7454	-0.00033717				5.751	8.5287e-05				5.7454	-0.01449
5.7599	-0.00069741				5.7532	-0.00039652				5.7589	7.0545e-05				5.7532	-0.01452
5.7678	-0.00069433				5.7611	-0.00039669				5.7668	-2.0707e-05				5.7611	-0.01455
5.7757	-0.00069785				5.769	-0.00039686				5.7747	0.00040431				5.769	-0.01506
5.7836	-0.00070137				5.7769	-0.00021204				5.7826	0.00061385				5.7769	-0.01642
5.7915	-0.00069566				5.7848	-0.00017567				5.7905	0.00068382				5.7848	-0.01619
5.7993	-0.00068995				5.7927	-0.00019199				5.7984	0.00061116				5.7927	-0.01653
5.8072	-0.00068238				5.8006	-0.0002083				5.8063	0.0005385				5.8006	-0.01686
5.8151	-0.00069243				5.8085	-0.00027731				5.8142	0.00017055				5.8085	-0.01663
5.823	-0.00070249				5.8164	-0.00032755				5.8221	4.1748e-05				5.8164	-0.01576
5.8309	-0.00072046				5.8243	-0.00033026				5.83	0.00030292				5.8243	-0.01526
5.8388	-0.00077601				5.8322	-0.00033297				5.8379	0.00032671				5.8322	-0.01515
5.8467	-0.00075351				5.8401	-0.00035452				5.8458	0.00033808				5.8401	-0.01503
5.8546	-0.00067938				5.848	-0.0003115				5.8537	0.00034944				5.848	-0.01522
5.8625	-0.00066198				5.8559	-0.00030891				5.8616	0.00057484				5.8559	-0.01541
5.8704	-0.00064364				5.8638	-0.00031076				5.8694	0.00063399				5.8638	-0.01592
5.8783	-0.00063607				5.8717	-0.00031262				5.8773	0.00061003				5.8717	-0.0165
5.8862	-0.00063452				5.8796	-0.00034649				5.8852	0.00058606				5.8796	-0.01635
5.8941	-0.00063597				5.8875	-0.00028975				5.8931	0.00057567				5.8875	-0.01626
5.902	-0.00063742				5.8954	-0.00026756				5.901	0.00056527				5.8954	-0.01622
5.9099	-0.00063254				5.9033	-0.0003446				5.9089	0.00041526				5.9033	-0.01617
5.9178	-0.00063114				5.9111	-0.00042165				5.9168	0.00042108				5.9111	-0.01586
5.9257	-0.00063954				5.919	-0.00033971				5.9247	0.0004269				5.919	-0.01433
5.9336	-0.00064793				5.9269	-0.00029544				5.9326	0.00052029				5.9269	-0.01414
5.9415	-0.00066611				5.9348	-0.00025117				5.9405	0.00048537				5.9348	-0.01408
5.9494	-0.0006875				5.9427	-0.00019693				5.9484	0.00045045				5.9427	-0.01458
5.9573	-0.00067479				5.9506	-0.00019857				5.9563	-0.0001685				5.9506	-0.01508
5.9651	-0.00066602				5.9585	-0.00020021				5.9642	3.4342e-06				5.9585	-0.01527
5.973	-0.00066723				5.9664	-0.00023674				5.9721	0.00022443				5.9664	-0.01517
5.9809	-0.00066844				5.9743	-8.5986e-05				5.98	0.00033746				5.9743	-0.0153
5.9888	-0.00067353				5.9822	-9.1527e-05				5.9879	0.0003935				5.9822	-0.01544
5.9967	-0.00067863				5.9901	-9.7069e-05				5.9958	0.00038689				5.9901	-0.01461
6.0046	-0.00067743				5.998	-0.00014381				6.0037	0.00038029				5.998	-0.01435
6.0125	-0.00068009				6.0059	-0.00017984				6.0116	0.00024874				6.0059	-0.01442
6.0204	-0.00068275				6.0138	-7.2158e-05				6.0195	0.00011341				6.0138	-0.0145
6.0283	-0.00067388				6.0217	-3.6607e-05				6.0273	6.1688e-05				6.0217	-0.01398
6.0362	-0.00066246				6.0296	-1.0564e-06				6.0352	9.9697e-06				6.0296	-0.01401
6.0441	-0.00065929				6.0375	8.9241e-05				6.0431	-0.00015306				6.0375	-0.01403
6.052	-0.00067373				6.0454	6.9302e-05				6.051	-2.7419e-05				6.0454	-0.01485
6.0599	-0.00068816				6.0533	4.9364e-05				6.0589	2.0128e-06				6.0533	-0.01257
6.0678	-0.00061469				6.0612	-5.8082e-06				6.0668	-0.00029924				6.0612	-0.01284
6.0757	-0.00059719				6.0691	-2.7267e-05				6.0747	-0.0006005				6.0691	-0.01312
6.0836	-0.000594				6.0769	-4.8725e-05				6.0826	-0.000533				6.0769	-0.01407
6.0915	-0.00059737				6.0848	-0.0001124				6.0905	-0.0004655				6.0848	-0.01409
6.0994	-0.00060075				6.0927	-0.00010814				6.0984	-0.00013383				6.0927	-0.01317
6.1073	-0.00060173				6.1006	1.528e-05				6.1063	-2.2526e-05				6.1006	-0.01287
6.1152	-0.00060271				6.1085	7.1109e-05				6.1142	8.878e-05				6.1085	-0.01291
6.123	-0.00060908				6.1164	8.7036e-05				6.1221	9.888e-05				6.1164	-0.01296
6.1309	-0.00061588				6.1243	0.00010296				6.13	8.5749e-05				6.1243	-0.01207
6.1388	-0.00061244				6.1322	0.00012629				6.1379	7.2617e-05				6.1322	-0.01118
6.1467	-0.00059611				6.1401	0.00010889				6.1458	3.6255e-05				6.1401	-0.01022
6.1546	-0.00059114				6.148	9.1497e-05				6.1537	-0.00034995				6.148	-0.00976
6.1625	-0.00057924				6.1559	3.3999e-05				6.1616	-0.00017792				6.1559	-0.0097
6.1704	-0.00057531				6.1638	3.6984e-05				6.1695	-0.00013809				6.1638	-0.00973
6.1783	-0.00057138				6.1717	0.00012401				6.1774	-0.00024559				6.1717	-0.00975
6.1862	-0.00054708				6.1796	0.0001108				6.1853	-0.00035308				6.1796	-0.00987
6.1941	-0.00053509				6.1875	9.7594e-05				6.1931	-0.00065934				6.1875	-0.01112
6.202	-0.0005299				6.1954	5.6308e-05				6.201	-0.00040264				6.1954	-0.01005
6.2099	-0.00053078				6.2033	-1.7784e-05				6.2089	8.4487e-06				6.2033	-0.00951
6.2178	-0.00053166				6.2112	-8.5027e-06				6.2168	7.5011e-05				6.2112	-0.00896
6.2257	-0.00053337				6.2191	2.7904e-05				6.2247	6.9726e-05				6.2191	-0.00887
6.2336	-0.00053547				6.227	2.5225e-05				6.2326	6.4441e-05				6.227	-0.00887
6.2415	-0.00053757				6.2348	2.2547e-05				6.2405	-0.00026713				6.2348	-0.00888
6.2494	-0.0005387				6.2427	-4.3335e-06				6.2484	7.7834e-05				6.2427	-0.00819
6.2573	-0.00053054				6.2506	-3.1214e-05				6.2563	0.0001946				6.2506	-0.00817
6.2652	-0.0005064				6.2585	-9.1218e-05				6.2642	-0.00014269				6.2585	-0.00815
6.2731	-0.00050178				6.2664	-8.4198e-05				6.2721	-0.00047998				6.2664	-0.00839
6.2809	-0.00051715				6.2743	-8.4846e-05				6.28	-0.00039664				6.2743	-0.00768
6.2888	-0.00053253				6.2822	-8.5494e-05				6.2879	-0.00034378				6.2822	-0.00602
6.2967	-0.0004725				6.2901	-9.9784e-06				6.2958	-0.00029091				6.2901	-0.00522
6.3046	-0.00045887				6.298	5.1162e-06				6.3037	0.00027437				6.298	-0.00517
6.3125	-0.00045543				6.3059	-4.7291e-05				6.3116	0.00025152				6.3059	-0.00513
6.3204	-0.00048441				6.3138	-9.9697e-05				6.3195	0.00022868				6.3138	-0.00486
6.3283	-0.00051338				6.3217	-0.00011244				6.3274	0.00015939				6.3217	-0.00531
6.3362	-0.00050544				6.3296	-0.00012518				6.3353	0.00019207				6.3296	-0.00577
6.3441	-0.00049722				6.3375	-0.00019587				6.3432	0.00020014				6.3375	-0.00622
6.352	-0.00048901				6.3454	-0.00010417				6.351	0.0001717				6.3454	-0.0062
6.3599	-0.00047475				6.3533	-7.4473e-05				6.3589	0.00014327				6.3533	-0.00618
6.3678	-0.00044211				6.3612	-5.9702e-05				6.3668	0.0001267				6.3612	-0.0071
6.3757	-0.00039575				6.3691	-5.4335e-05				6.3747	0.00011013				6.3691	-0.00697
6.3836	-0.00039304				6.377	-9.1321e-05				6.3826	0.00061012				6.377	-0.00612
6.3915	-0.00039221				6.3849	-0.00012831				6.3905	0.001				6.3849	-0.00584
6.3994	-0.00039463				6.3927	-8.3516e-05				6.3984	0.00103				6.3927	-0.00572
6.4073	-0.00039705				6.4006	-7.0702e-05				6.4063	0.00094702				6.4006	-0.00561
6.4152	-0.00039458				6.4085	-9.3442e-05				6.4142	0.00086408				6.4085	-0.00447
6.4231	-0.00037235				6.4164	-0.00011618				6.4221	0.0004462				6.4164	-0.00444
6.431	-0.00037783				6.4243	-3.6636e-05				6.43	0.00033302				6.4243	-0.00431
6.4389	-0.00038332				6.4322	-1.1355e-06				6.4379	0.00038128				6.4322	-0.00398
6.4467	-0.00039375				6.4401	-7.1957e-05				6.4458	0.00039661				6.4401	-0.00382
6.4546	-0.00035171				6.448	-0.00014278				6.4537	0.00031591				6.448	-0.00365
6.4625	-0.00034549				6.4559	-5.1437e-05				6.4616	0.00023521				6.4559	-0.00138
6.4704	-0.00033927				6.4638	8.0179e-07				6.4695	-0.00026026				6.4638	-0.00142
6.4783	-0.00033443				6.4717	1.848e-05				6.4774	5.5494e-06				6.4717	-0.00145
6.4862	-0.0003338				6.4796	2.2084e-05				6.4853	0.00010686				6.4796	-0.00234
6.4941	-0.00034184				6.4875	7.6108e-06				6.4932	0.00020818				6.4875	-0.00314
6.502	-0.00034987				6.4954	-6.8625e-06				6.5011	0.00014956				6.4954	-0.00272
6.5099	-0.00037077				6.5033	9.5973e-05				6.509	9.093e-05				6.5033	-0.0021
6.5178	-0.00035984				6.5112	0.00012325				6.5168	-0.00017134				6.5112	-0.002
6.5257	-0.00035876				6.5191	9.6012e-05				6.5247	-0.00031782				6.5191	-0.00206
6.5336	-0.00035768				6.527	6.8777e-05				6.5326	-9.4635e-05				6.527	-0.00212
6.5415	-0.00032079				6.5349	2.9912e-05				6.5405	-1.1917e-06				6.5349	-0.00222
6.5494	-0.00031812				6.5428	0.00012642				6.5484	9.2252e-05				6.5428	-0.0029
6.5573	-0.00031545				6.5507	0.0001309				6.5563	0.00028075				6.5507	-0.00331
6.5652	-0.00028736				6.5585	0.00011122				6.5642	0.00034961				6.5585	-0.00363
6.5731	-0.00029027				6.5664	9.1551e-05				6.5721	0.00037755				6.5664	-0.00375
6.581	-0.00029318				6.5743	2.1568e-05				6.58	0.00038502				6.5743	-0.00396
6.5889	-0.00030416				6.5822	3.4879e-05				6.5879	0.00039249				6.5822	-0.00417
6.5968	-0.0003087				6.5901	3.7191e-05				6.5958	0.00057881				6.5901	-0.00404
6.6046	-0.00029788				6.598	3.9503e-05				6.6037	0.00057453				6.598	-0.00401
6.6125	-0.00029611				6.6059	8.685e-05				6.6116	0.00057026				6.6059	-0.00398
6.6204	-0.00029747				6.6138	0.00013479				6.6195	0.0004357				6.6138	-0.00485
6.6283	-0.00029882				6.6217	0.00010084				6.6274	-6.0297e-05				6.6217	-0.0041
6.6362	-0.00024917				6.6296	6.6902e-05				6.6353	-1.474e-06				6.6296	-0.00425
6.6441	-0.00024033				6.6375	-1.315e-05				6.6432	-1.5957e-05				6.6375	-0.0044
6.652	-0.0002377				6.6454	-8.8623e-06				6.6511	-3.0439e-05				6.6454	-0.00316
6.6599	-0.000269				6.6533	4.5648e-05				6.659	-0.00063637				6.6533	-0.00262
6.6678	-0.00030029				6.6612	6.346e-05				6.6669	-0.00087219				6.6612	-0.00254
6.6757	-0.00023835				6.6691	7.2031e-05				6.6747	-0.0006111				6.6691	-0.00247
6.6836	-0.00024205				6.677	4.4949e-05				6.6826	-0.0001299				6.677	-0.00254
6.6915	-0.00024575				6.6849	1.7868e-05				6.6905	-8.8076e-05				6.6849	-0.00261
6.6994	-0.00025313				6.6928	-4.4866e-05				6.6984	-4.6254e-05				6.6928	-0.00297
6.7073	-0.00021777				6.7007	-4.5312e-06				6.7063	0.00025649				6.7007	-0.00251
6.7152	-0.00020556				6.7086	-1.7186e-05				6.7142	0.00028456				6.7086	-0.00131
6.7231	-0.00019335				6.7164	-2.984e-05				6.7221	0.00027874				6.7164	-0.00139
6.731	-0.00018217				6.7243	-5.8385e-05				6.73	0.00027291				6.7243	-0.00146
6.7389	-0.00018615				6.7322	6.1669e-05				6.7379	-9.628e-05				6.7322	-0.00224
6.7468	-0.00019014				6.7401	0.00013756				6.7458	-0.00043898				6.7401	-0.00316
6.7547	-0.0002185				6.748	0.00017148				6.7537	-0.00026028				6.748	-0.0007306
6.7625	-0.00023634				6.7559	0.00015787				6.7616	-0.00039248				6.7559	-0.00044008
6.7704	-0.00022487				6.7638	0.00014427				6.7695	-0.00052469				6.7638	-0.00041281
6.7783	-0.00022349				6.7717	0.00010808				6.7774	-0.00081493				6.7717	-0.00038555
6.7862	-0.00022363				6.7796	7.6665e-06				6.7853	-0.0007752				6.7796	-0.00062155
6.7941	-0.00022376				6.7875	-2.8926e-05				6.7932	-0.00073547				6.7875	-0.00011853
6.802	-0.00022309				6.7954	6.2398e-05				6.8011	-0.00059541				6.7954	0.00032193
6.8099	-0.00022324				6.8033	2.5043e-05				6.809	-0.00045534				6.8033	0.00055737
6.8178	-0.00023317				6.8112	-1.2313e-05				6.8169	-0.00045939				6.8112	0.00062434
6.8257	-0.00024309				6.8191	-8.9509e-05				6.8248	-0.00046343				6.8191	0.00060707
6.8336	-0.00024147				6.827	-5.997e-06				6.8327	-0.00051119				6.827	0.00058981
6.8415	-0.00023298				6.8349	2.8004e-05				6.8405	-0.00099471				6.8349	-0.00012801
6.8494	-0.00023553				6.8428	6.2006e-05				6.8484	-0.00099146				6.8428	0.00091185
6.8573	-0.00023807				6.8507	0.00018736				6.8563	-0.00098821				6.8507	0.00142
6.8652	-0.00024289				6.8586	0.00026885				6.8642	-0.001				6.8586	0.00193
6.8731	-0.00021456				6.8665	0.00027968				6.8721	-0.00103				6.8665	0.00215
6.881	-0.00020706				6.8744	0.0003048				6.88	-0.00105				6.8743	0.00222
6.8889	-0.00020391				6.8822	0.00032428				6.8879	-0.00116				6.8822	0.00229
6.8968	-0.00020387				6.8901	0.00031759				6.8958	-0.00099982				6.8901	0.00269
6.9047	-0.0002054				6.898	0.0003109				6.9037	-0.00092325				6.898	0.0029
6.9126	-0.00020693				6.9059	0.00028608				6.9116	-0.00097714				6.9059	0.00278
6.9205	-0.00022936				6.9138	0.00023203				6.9195	-0.00103				6.9138	0.00265
6.9283	-0.00023453				6.9217	0.00016905				6.9274	-0.00122				6.9217	0.00157
6.9362	-0.0002397				6.9296	2.7753e-05				6.9353	-0.00115				6.9296	0.00341
6.9441	-0.00025343				6.9375	1.1157e-05				6.9432	-0.00109				6.9375	0.00404
6.952	-0.00024436				6.9454	8.939e-05				6.9511	-0.00078555				6.9454	0.00468
6.9599	-0.00023347				6.9533	0.00010215				6.959	-0.00069024				6.9533	0.00472
6.9678	-0.00022734				6.9612	0.00011491				6.9669	-0.00086077				6.9612	0.00455
6.9757	-0.00023121				6.9691	0.00021166				6.9748	-0.00103				6.9691	0.00438
6.9836	-0.00023507				6.977	0.00023312				6.9827	-0.00060523				6.977	0.00342
6.9915	-0.00026281				6.9849	0.00022191				6.9906	-0.00044034				6.9849	0.00349
6.9994	-0.00026913				6.9928	0.00021071				6.9985	-0.00040191				6.9928	0.004
7.0073	-0.00027545				7.0007	0.00018637				7.0063	-0.0007308				7.0007	0.00451
7.0152	-0.00028966				7.0086	6.5247e-05				7.0142	-0.00106				7.0086	0.00488
7.0231	-0.00024697				7.0165	0.00011617				7.0221	-0.00067211				7.0165	0.00525
7.031	-0.00022793				7.0244	0.00013219				7.03	-0.0007418				7.0244	0.00553
7.0389	-0.00022362				7.0323	0.00012682				7.0379	-0.00081149				7.0323	0.00648
7.0468	-0.000223				7.0401	0.00012144				7.0458	-0.00107				7.0401	0.00688
7.0547	-0.00022238				7.048	5.3795e-05				7.0537	-0.00112				7.048	0.00701
7.0626	-0.00022165				7.0559	3.4436e-05				7.0616	7.5418e-05				7.0559	0.00657
7.0705	-0.00022093				7.0638	0.00017614				7.0695	0.00067937				7.0638	0.00613
7.0784	-0.00022755				7.0717	0.00022033				7.0774	0.00066997				7.0717	0.00591
7.0862	-0.00023417				7.0796	0.00029692				7.0853	0.00066057				7.0796	0.00568
7.0941	-0.00025053				7.0875	0.00031822				7.0932	0.00061897				7.0875	0.0047
7.102	-0.00024888				7.0954	0.00032881				7.1011	-0.00040071				7.0954	0.00574
7.1099	-0.00022326				7.1033	0.0003394				7.109	-0.00076612				7.1033	0.0068
7.1178	-0.00021713				7.1112	0.00032208				7.1169	-0.00016786				7.1112	0.00706
7.1257	-0.000211				7.1191	0.00030476				7.1248	-0.0001905				7.1191	0.00665
7.1336	-0.00021494				7.127	0.00025544				7.1327	-0.00021314				7.127	0.00624
7.1415	-0.00021889				7.1349	0.00013886				7.1406	-0.00042262				7.1349	0.00712
7.1494	-0.00022872				7.1428	0.00020849				7.1485	-0.00050086				7.1428	0.00726
7.1573	-0.00024838				7.1507	0.00022859				7.1564	-0.00051935				7.1507	0.00715
7.1652	-0.00027888				7.1586	0.00021832				7.1642	-0.0003819				7.1586	0.00704
7.1731	-0.0002481				7.1665	0.00020804				7.1721	3.4744e-05				7.1665	0.00727
7.181	-0.00021993				7.1744	0.00016256				7.18	0.0003223				7.1744	0.00729
7.1889	-0.0002077				7.1823	0.00019686				7.1879	0.00037023				7.1823	0.00731
7.1968	-0.00020345				7.1902	0.00020335				7.1958	0.00039503				7.1902	0.00749
7.2047	-0.00020872				7.198	0.00020984				7.2037	0.00025869				7.198	0.00792
7.2126	-0.000214				7.2059	0.00032678				7.2116	0.00012235				7.2059	0.00801
7.2205	-0.00021472				7.2138	0.00034226				7.2195	0.00012994				7.2138	0.00804
7.2284	-0.00021543				7.2217	0.00031998				7.2274	0.00013754				7.2217	0.00806
7.2363	-0.00023137				7.2296	0.00029769				7.2353	0.00014869				7.2296	0.00803
7.2441	-0.00024732				7.2375	0.00033082				7.2432	1.4226e-05				7.2375	0.00801
7.252	-0.00028446				7.2454	0.00033093				7.2511	-0.00012024				7.2454	0.0056
7.2599	-0.0002772				7.2533	0.00033104				7.259	-0.00018462				7.2533	0.00452
7.2678	-0.00027357				7.2612	0.00037782				7.2669	-0.000249				7.2612	0.005
7.2757	-0.00027363				7.2691	0.00046125				7.2748	-0.00046791				7.2691	0.0047
7.2836	-0.00027368				7.277	0.00048271				7.2827	-0.00053359				7.277	0.0044
7.2915	-0.00024418				7.2849	0.00051505				7.2906	-0.00055564				7.2849	0.00363
7.2994	-0.00022628				7.2928	0.00049899				7.2985	-0.00057768				7.2928	0.0048
7.3073	-0.00021845				7.3007	0.00048294				7.3064	-0.00089112				7.3007	0.0052
7.3152	-0.00021062				7.3086	0.00044852				7.3143	-0.00068849				7.3086	0.0056
7.3231	-0.0002003				7.3165	0.0004278				7.3222	-0.00027866				7.3165	0.00576
7.331	-0.00019634				7.3244	0.00043968				7.33	-0.00025152				7.3244	0.00691
7.3389	-0.00019812				7.3323	0.00046953				7.3379	-0.00024386				7.3323	0.00745
7.3468	-0.00019989				7.3402	0.00047279				7.3458	-0.00023619				7.3402	0.00723
7.3547	-0.0002074				7.3481	0.00047604				7.3537	0.00013245				7.3481	0.00701
7.3626	-0.00020871				7.356	0.00049302				7.3616	0.00021793				7.3559	0.00619
7.3705	-0.00021003				7.3638	0.00051001				7.3695	0.00030341				7.3638	0.00621
7.3784	-0.0002215				7.3717	0.0005466				7.3774	0.00072172				7.3717	0.00614
7.3863	-0.00024325				7.3796	0.00056089				7.3853	0.00085674				7.3796	0.00554
7.3942	-0.0002705				7.3875	0.00057518				7.3932	0.00077914				7.3875	0.00577
7.4021	-0.00023271				7.3954	0.00061008				7.4011	0.00070155				7.3954	0.00552
7.4099	-0.0002188				7.4033	0.00064563				7.409	0.00046198				7.4033	0.00527
7.4178	-0.00020489				7.4112	0.00065716				7.4169	0.00040031				7.4112	0.00531
7.4257	-0.00020728				7.4191	0.00065668				7.4248	0.00093209				7.4191	0.00542
7.4336	-0.00020966				7.427	0.0006562				7.4327	0.00133				7.427	0.00526
7.4415	-0.0002281				7.4349	0.00066473				7.4406	0.00137				7.4349	0.0051
7.4494	-0.00021967				7.4428	0.00066825				7.4485	0.0014				7.4428	0.00464
7.4573	-0.00020232				7.4507	0.00066947				7.4564	0.00152				7.4507	0.00364
7.4652	-0.0002044				7.4586	0.00067069				7.4643	0.00155				7.4586	0.00257
7.4731	-0.00020648				7.4665	0.00070002				7.4722	0.00133				7.4665	0.00287
7.481	-0.00021011				7.4744	0.00070641				7.4801	0.0011				7.4744	0.00423
7.4889	-0.00018814				7.4823	0.00069114				7.4879	0.00090248				7.4823	0.00435
7.4968	-0.0001875				7.4902	0.00067588				7.4958	0.00070038				7.4902	0.00426
7.5047	-0.00019455				7.4981	0.00063897				7.5037	0.00031059				7.4981	0.00417
7.5126	-0.0002016				7.506	0.00063631				7.5116	0.00053403				7.506	0.00264
7.5205	-0.00021635				7.5139	0.00065062				7.5195	0.00065				7.5139	0.00267
7.5284	-0.00021183				7.5217	0.00065318				7.5274	0.00066988				7.5217	0.00068755
7.5363	-0.00016436				7.5296	0.00065573				7.5353	0.0004743				7.5296	0.00074151
7.5442	-0.00013652				7.5375	0.00071434				7.5432	0.00027872				7.5375	0.00079548
7.5521	-0.00012409				7.5454	0.00073773				7.5511	3.6498e-05				7.5454	0.00123
7.56	-0.00011824				7.5533	0.00072182				7.559	0.00030537				7.5533	0.00145
7.5678	-0.00012227				7.5612	0.00070591				7.5669	0.00067644				7.5612	0.00168
7.5757	-0.00012631				7.5691	0.00065071				7.5748	0.00071258				7.5691	0.002
7.5836	-0.00015787				7.577	0.00054192				7.5827	0.00073216				7.577	0.00204
7.5915	-0.00011031				7.5849	0.00065899				7.5906	0.00072579				7.5849	0.0018
7.5994	-8.7575e-05				7.5928	0.00068848				7.5985	0.00071942				7.5928	0.00156
7.6073	-7.4837e-05				7.6007	0.00068823				7.6064	0.00057974				7.6007	0.00103
7.6152	-7.4319e-05				7.6086	0.00068798				7.6143	0.0005174				7.6086	0.00176
7.6231	-7.38e-05				7.6165	0.00069511				7.6222	0.00054466				7.6165	0.00205
7.631	-5.7262e-05				7.6244	0.00068505				7.6301	0.0005487				7.6244	0.00234
7.6389	-2.2472e-05				7.6323	0.00067499				7.638	0.00055273				7.6323	0.00381
7.6468	-1.0431e-05				7.6402	0.00059091				7.6459	0.00073639				7.6402	0.00355
7.6547	-7.8384e-06				7.6481	0.00066178				7.6537	0.00063984				7.6481	0.00328
7.6626	-5.2457e-06				7.656	0.00067407				7.6616	0.0005433				7.656	0.00268
7.6705	-1.1549e-05				7.6639	0.00067016				7.6695	0.00049469				7.6639	0.00239
7.6784	-1.7853e-05				7.6718	0.00066626				7.6774	0.00044608				7.6718	0.00319
7.6863	-3.0879e-05				7.6796	0.00068093				7.6853	0.00014297				7.6796	0.00298
7.6942	-2.0729e-05				7.6875	0.00067125				7.6932	-1.8274e-05				7.6875	0.00276
7.7021	2.5524e-05				7.6954	0.00066158				7.7011	-3.6877e-05				7.6954	0.00229
7.71	3.3795e-05				7.7033	0.00063712				7.709	-0.00024776				7.7033	0.00201
7.7179	2.494e-05				7.7112	0.00057925				7.7169	0.00012909				7.7112	0.00174
7.7257	1.6085e-05				7.7191	0.00063483				7.7248	0.0002709				7.7191	0.00088807
7.7336	-1.4295e-05				7.727	0.00065738				7.7327	0.00030409				7.727	0.00127
7.7415	7.5755e-06				7.7349	0.00062568				7.7406	0.00033729				7.7349	0.00169
7.7494	1.7718e-05				7.7428	0.00059399				7.7485	0.00095935				7.7428	0.00182
7.7573	3.0857e-05				7.7507	0.00050444				7.7564	0.00116				7.7507	0.00131
7.7652	3.7083e-05				7.7586	0.00047598				7.7643	0.0012				7.7586	0.00079258
7.7731	1.9051e-05				7.7665	0.00043165				7.7722	0.00082945				7.7665	0.00055379
7.781	1.0188e-06				7.7744	0.00038732				7.7801	0.00045483				7.7744	0.000315
7.7889	1.1372e-05				7.7823	0.00040563				7.788	0.00027667				7.7823	0.00010921
7.7968	9.5297e-06				7.7902	0.00041137				7.7959	0.00019988				7.7902	0.00039921
7.8047	7.6878e-06				7.7981	0.00041711				7.8038	0.00012309				7.7981	0.00068922
7.8126	3.7075e-05				7.806	0.00045393				7.8117	0.00013091				7.806	0.00206
7.8205	3.5738e-05				7.8139	0.00045974				7.8195	7.4228e-05				7.8139	0.00225
7.8284	3.4401e-05				7.8218	0.0004419				7.8274	1.7547e-05				7.8218	0.00201
7.8363	3.1603e-05				7.8297	0.00042406				7.8353	-0.00010798				7.8297	0.00177
7.8442	6.1493e-05				7.8376	0.00044846				7.8432	-0.00023596				7.8375	0.00090929
7.8521	7.4809e-05				7.8454	0.00044877				7.8511	-0.00032675				7.8454	0.00219
7.86	8.083e-05				7.8533	0.00044908				7.859	-0.00029946				7.8533	0.00182
7.8679	6.0831e-05				7.8612	0.0004429				7.8669	-0.00027217				7.8612	0.00144
7.8758	4.0832e-05				7.8691	0.00043282				7.8748	-4.4854e-05				7.8691	0.00043244
7.8837	2.5203e-05				7.877	0.00042273				7.8827	0.00053933				7.877	-0.00024806
7.8915	7.322e-05				7.8849	0.00033725				7.8906	0.00059967				7.8849	5.4649e-05
7.8994	7.1168e-05				7.8928	0.00016811				7.8985	0.00051973				7.8928	0.00015854
7.9073	6.9116e-05				7.9007	3.3216e-05				7.9064	0.0004398				7.9007	-0.00044951
7.9152	5.3503e-05				7.9086	9.6897e-05				7.9143	-3.1177e-05				7.9086	-0.00106
7.9231	-5.6745e-06				7.9165	0.00012896				7.9222	-0.0001204				7.9165	-0.0029
7.931	-1.089e-05				7.9244	0.00022825				7.9301	-0.00020962				7.9244	-0.00231
7.9389	4.8482e-06				7.9323	0.00028626				7.938	-0.00024297				7.9323	-0.00181
7.9468	-2.4924e-06				7.9402	0.00023644				7.9459	-0.00027631				7.9402	-0.00175
7.9547	-9.8329e-06				7.9481	0.00018662				7.9538	-0.00046232				7.9481	-0.00202
7.9626	-3.7454e-05				7.956	7.865e-05				7.9617	-0.00107				7.956	-0.00229
7.9705	2.4952e-05				7.9639	5.5365e-05				7.9696	-0.00061082				7.9639	-0.00116
7.9784	1.7297e-05				7.9718	-2.234e-05				7.9774	-0.0006545				7.9718	-0.00113
7.9863	9.642e-06				7.9797	-2.085e-05				7.9853	-0.00069817				7.9797	-0.0011
7.9942	-8.8354e-06				7.9876	6.8003e-05				7.9932	-0.00089615				7.9876	-0.00113
8.0021	-2.7771e-05				7.9955	0.00010613				8.0011	-0.00044308				7.9955	-0.00144
8.01	-4.6901e-05				8.0033	0.00012035				8.009	-0.00039246				8.0033	-0.0009749
8.0179	-2.6187e-05				8.0112	0.00012442				8.0169	9.2094e-05				8.0112	-0.00118
8.0258	-1.6452e-05				8.0191	0.00012509				8.0248	-2.1278e-05				8.0191	-0.00138
8.0337	-1.7201e-05				8.027	0.00012577				8.0327	-0.00013465				8.027	-0.00155
8.0416	-1.795e-05				8.0349	3.8144e-05				8.0406	-0.0004639				8.0349	-0.00179
8.0494	-2.7828e-05				8.0428	8.7955e-06				8.0485	-0.00048593				8.0428	-0.00202
8.0573	-3.7705e-05				8.0507	-9.0402e-05				8.0564	-0.00050675				8.0507	-0.00276
8.0652	-3.4665e-05				8.0586	-0.0001896				8.0643	-0.00069538				8.0586	0.00050498
8.0731	-3.5279e-05				8.0665	-0.00032442				8.0722	-0.00090174				8.0665	0.00034667
8.081	-4.3552e-05				8.0744	-0.00016841				8.0801	-0.00011646				8.0744	0.00018836
8.0889	-5.1826e-05				8.0823	-0.00016552				8.088	-6.3202e-05				8.0823	-0.0004497
8.0968	-5.0931e-05				8.0902	-0.00017403				8.0959	-5.5741e-05				8.0902	-0.00196
8.1047	-5.045e-05				8.0981	-0.00018255				8.1038	-0.00037641				8.0981	-0.00104
8.1126	-4.997e-05				8.106	-0.00012532				8.1117	-0.00069709				8.106	-0.00098336
8.1205	-5.677e-05				8.1139	-0.00013327				8.1196	-0.00022472				8.1139	-0.001
8.1284	-6.357e-05				8.1218	-0.00014121				8.1275	-0.00020727				8.1218	-0.00103
8.1363	-8.3525e-05				8.1297	-0.00016977				8.1354	-0.00020245				8.1297	-0.00080846
8.1442	-0.00010847				8.1376	-0.00020446				8.1432	-0.00020395				8.1376	-0.00076223
8.1521	-6.8675e-05				8.1455	-0.00019879				8.1511	-0.00020545				8.1455	-0.00115
8.16	-6.0303e-05				8.1534	-0.00019787				8.159	-0.00015057				8.1534	-0.00154
8.1679	-4.2535e-05				8.1613	-0.00019695				8.1669	-0.00017598				8.1612	-0.00314
8.1758	-4.141e-05				8.1691	-0.00020077				8.1748	-0.0002014				8.1691	-0.0038
8.1837	-4.0286e-05				8.177	-0.00026875				8.1827	-1.3022e-05				8.177	-0.00431
8.1916	-1.7209e-05				8.1849	-0.00030441				8.1906	0.00016617				8.1849	-0.00365
8.1995	-2.0782e-05				8.1928	-0.00034007				8.1985	0.0001937				8.1928	-0.0028
8.2073	-2.4355e-05				8.2007	-0.00032072				8.2064	0.00022123				8.2007	-0.00273
8.2152	-3.8452e-05				8.2086	-0.00034453				8.2143	0.00038669				8.2086	-0.00281
8.2231	-0.00010033				8.2165	-0.00036835				8.2222	0.00043192				8.2165	-0.0029
8.231	-8.4803e-05				8.2244	-0.00043316				8.2301	0.00035163				8.2244	-0.00309
8.2389	-7.8432e-05				8.2323	-0.00035355				8.238	0.00027134				8.2323	-0.00328
8.2468	-8.677e-05				8.2402	-0.0003637				8.2459	0.0002652				8.2402	-0.00387
8.2547	-9.5108e-05				8.2481	-0.00037386				8.2538	0.00020474				8.2481	-0.004
8.2626	-0.0001038				8.256	-0.00040525				8.2617	0.00014427				8.256	-0.00413
8.2705	-0.00011179				8.2639	-0.00043264				8.2696	-3.21e-05				8.2639	-0.00573
8.2784	-0.00011978				8.2718	-0.00047938				8.2775	5.8871e-05				8.2718	-0.005
8.2863	-0.00011765				8.2797	-0.00048004				8.2854	7.5868e-05				8.2797	-0.00417
8.2942	-7.1704e-05				8.2876	-0.00042589				8.2933	-1.0626e-05				8.2876	-0.00386
8.3021	-6.5886e-05				8.2955	-0.00041086				8.3011	-9.7121e-05				8.2955	-0.0043
8.31	-6.6656e-05				8.3034	-0.00042713				8.309	-0.00023521				8.3034	-0.00475
8.3179	-6.7425e-05				8.3113	-0.0004434				8.3169	-0.0003733				8.3113	-0.00296
8.3258	-0.00014189				8.3192	-0.0005694				8.3248	-0.00068761				8.3191	-0.00232
8.3337	-0.00016442				8.327	-0.00059359				8.3327	-0.00059534				8.327	-0.00246
8.3416	-0.0001159				8.3349	-0.0007352				8.3406	-0.00046719				8.3349	-0.00261
8.3495	-0.00011379				8.3428	-0.00072222				8.3485	-0.00047611				8.3428	-0.00323
8.3574	-0.00011903				8.3507	-0.00072017				8.3564	-0.00048503				8.3507	-0.00431
8.3653	-0.00012427				8.3586	-0.00071812				8.3643	-0.00056115				8.3586	-0.00543
8.3731	-9.9204e-05				8.3665	-0.00071861				8.3722	-0.00025723				8.3665	-0.00467
8.381	-7.4142e-05				8.3744	-0.00071911				8.3801	-0.00010183				8.3744	-0.00482
8.3889	-7.709e-05				8.3823	-0.0007876				8.388	-3.2899e-05				8.3823	-0.00497
8.3968	-8.0038e-05				8.3902	-0.00067662				8.3959	-0.00015011				8.3902	-0.00579
8.4047	-8.7849e-05				8.3981	-0.00060297				8.4038	-0.00026733				8.3981	-0.00495
8.4126	-9.5654e-05				8.406	-0.00052931				8.4117	-0.0002613				8.406	-0.00477
8.4205	-9.7596e-05				8.4139	-0.00052904				8.4196	-0.00025675				8.4139	-0.0047
8.4284	-9.9538e-05				8.4218	-0.00052877				8.4275	-0.00027727				8.4218	-0.00485
8.4363	-0.00011587				8.4297	-0.00053927				8.4354	-0.00029778				8.4297	-0.005
8.4442	-0.00015094				8.4376	-0.00047461				8.4433	-0.00054535				8.4376	-0.00537
8.4521	-0.00010901				8.4455	-0.00045495				8.4512	-0.00015067				8.4455	-0.00567
8.46	-0.0001045				8.4534	-0.00045239				8.4591	3.4305e-05				8.4534	-0.00359
8.4679	-0.0001049				8.4613	-0.00045837				8.4669	0.00034229				8.4613	-0.0035
8.4758	-0.00010531				8.4692	-0.00046436				8.4748	0.00025523				8.4692	-0.00346
8.4837	-0.0001045				8.4771	-0.00052676				8.4827	0.00016817				8.477	-0.00343
8.4916	-0.00011505				8.485	-0.00048013				8.4906	-0.00017306				8.4849	-0.0034
8.4995	-0.0001256				8.4928	-0.00049167				8.4985	4.963e-05				8.4928	-0.00519
8.5074	-0.00011382				8.5007	-0.00050321				8.5064	0.00011758				8.5007	-0.00626
8.5153	-9.9045e-05				8.5086	-0.00046141				8.5143	0.00010901				8.5086	-0.00586
8.5232	-8.4265e-05				8.5165	-0.00046385				8.5222	0.00010044				8.5165	-0.00492
8.531	-5.0881e-05				8.5244	-0.00046628				8.5301	4.4206e-05				8.5244	-0.00286
8.5389	-5.0227e-05				8.5323	-0.00045879				8.538	-1.2024e-05				8.5323	-0.00249
8.5468	-4.9573e-05				8.5402	-0.00044876				8.5459	-0.00031914				8.5402	-0.00262
8.5547	-1.7498e-05				8.5481	-0.00046825				8.5538	0.00010609				8.5481	-0.00275
8.5626	-1.9202e-05				8.556	-0.00048774				8.5617	0.00027412				8.556	-0.00353
8.5705	-2.0905e-05				8.5639	-0.00047472				8.5696	0.00038292				8.5639	-0.00346
8.5784	-2.543e-05				8.5718	-0.0004417				8.5775	0.0004574				8.5718	-0.00292
8.5863	-1.9239e-05				8.5797	-0.00040429				8.5854	0.00045347				8.5797	-0.00238
8.5942	-1.3048e-05				8.5876	-0.0004122				8.5933	0.00044955				8.5876	-0.00205
8.6021	-3.8532e-06				8.5955	-0.00042011				8.6012	-0.00025264				8.5955	-0.00159
8.61	-6.1982e-07				8.6034	-0.00049225				8.6091	-0.00028842				8.6034	-0.00155
8.6179	2.6136e-06				8.6113	-0.00047966				8.617	-0.0003242				8.6113	-0.0015
8.6258	1.9022e-05				8.6192	-0.00046707				8.6249	-0.00054586				8.6192	-0.00116
8.6337	2.1199e-05				8.6271	-0.00040279				8.6327	-0.00068063				8.6271	-0.00113
8.6416	2.741e-05				8.635	-0.00040106				8.6406	-0.00021831				8.635	-0.00111
8.6495	2.8365e-05				8.6429	-0.00040104				8.6485	7.3694e-06				8.6428	-0.00167
8.6574	2.7802e-05				8.6507	-0.00040101				8.6564	2.5658e-05				8.6507	-0.00167
8.6653	2.724e-05				8.6586	-0.00027395				8.6643	-5.9751e-05				8.6586	0.00029894
8.6732	2.2799e-05				8.6665	-0.00025616				8.6722	-0.00014516				8.6665	0.00107
8.6811	1.8359e-05				8.6744	-0.00023288				8.6801	-0.00022601				8.6744	0.00185
8.6889	1.7751e-06				8.6823	-0.00023336				8.688	-0.00030687				8.6823	0.00212
8.6968	2.9906e-05				8.6902	-0.00023385				8.6959	-0.00054356				8.6902	0.00218
8.7047	2.8761e-05				8.6981	-0.00031729				8.7038	-0.00019415				8.6981	0.00224
8.7126	2.7616e-05				8.706	-0.00041332				8.7117	9.1538e-05				8.706	0.0023
8.7205	9.6134e-06				8.7139	-0.00027192				8.7196	0.00037723				8.7139	0.00308
8.7284	-2.8206e-05				8.7218	-0.00022915				8.7275	0.00043191				8.7218	0.00295
8.7363	3.3289e-06				8.7297	-0.00018638				8.7354	0.0005147				8.7297	0.00281
8.7442	1.8e-05				8.7376	-0.00015567				8.7433	0.00053407				8.7376	0.00236
8.7521	2.2633e-05				8.7455	-7.3981e-05				8.7512	0.00057562				8.7455	0.00208
8.76	2.7267e-05				8.7534	-6.3235e-05				8.7591	0.00058526				8.7534	0.00412
8.7679	5.9415e-05				8.7613	-9.959e-05				8.767	0.00058263				8.7613	0.00421
8.7758	5.8976e-05				8.7692	-0.00013595				8.7749	0.00058001				8.7692	0.00416
8.7837	5.424e-05				8.7771	-1.755e-05				8.7828	0.0005651				8.7771	0.00412
8.7916	4.9505e-05				8.785	-1.4242e-05				8.7906	0.00043897				8.785	0.0039
8.7995	2.6165e-05				8.7929	-7.0259e-05				8.7985	0.00031284				8.7929	0.00368
8.8074	1.6677e-05				8.8008	-0.00012628				8.8064	0.00030029				8.8007	0.00316
8.8153	6.0535e-05				8.8086	-0.00025334				8.8143	0.00028775				8.8086	0.00329
8.8232	9.2718e-05				8.8165	-0.0003277				8.8222	0.00050367				8.8165	0.00365
8.8311	9.3605e-05				8.8244	-0.0001995				8.8301	0.00058547				8.8244	0.00359
8.839	9.1617e-05				8.8323	-0.00018136				8.838	0.00083239				8.8323	0.00352
8.8469	8.9629e-05				8.8402	-0.00013781				8.8459	0.00091352				8.8402	0.00415
8.8547	7.656e-05				8.8481	-8.753e-05				8.8538	0.00099464				8.8481	0.00486
8.8626	5.2553e-05				8.856	-6.9257e-05				8.8617	0.00102				8.856	0.0052
8.8705	7.0028e-05				8.8639	-7.7042e-05				8.8696	0.00104				8.8639	0.00554
8.8784	7.5928e-05				8.8718	-8.4827e-05				8.8775	0.0012				8.8718	0.00564
8.8863	8.8797e-05				8.8797	-0.00011867				8.8854	0.00113				8.8797	0.00545
8.8942	9.4619e-05				8.8876	-0.00015588				8.8933	0.00106				8.8876	0.00527
8.9021	7.9763e-05				8.8955	-0.00019309				8.9012	0.00080744				8.8955	0.00498
8.91	6.4908e-05				8.9034	-0.00022346				8.9091	0.00072182				8.9034	0.00374
8.9179	6.5095e-05				8.9113	-0.00027489				8.917	0.00063619				8.9113	0.00428
8.9258	6.8144e-05				8.9192	-0.00028117				8.9249	0.00030541				8.9192	0.00517
8.9337	6.5251e-05				8.9271	-0.00028744				8.9328	0.00098255				8.9271	0.00528
8.9416	6.2358e-05				8.935	-0.00041298				8.9407	0.00095508				8.935	0.00546
8.9495	0.0001036				8.9429	-0.00037463				8.9486	0.0009276				8.9429	0.00537
8.9574	0.00011264				8.9508	-0.00037299				8.9564	0.00066593				8.9508	0.00527
8.9653	0.00012587				8.9587	-0.00040974				8.9643	0.00066332				8.9586	0.00477
8.9732	0.00013967				8.9666	-0.00044648				8.9722	0.00066071				8.9665	0.00449
8.9811	0.00015348				8.9744	-0.00037877				8.9801	0.0011				8.9744	0.00241
8.989	0.00015613				8.9823	-0.00025044				8.988	0.00103				8.9823	0.00363
8.9969	0.00015332				8.9902	-0.00022548				8.9959	0.00097205				8.9902	0.00384
9.0048	0.00015051				8.9981	-0.00020052				9.0038	0.00071806				8.9981	0.00379
9.0126	0.00013976				9.006	-0.00020013				9.0117	0.00046683				9.006	0.00374
9.0205	0.00014359				9.0139	-0.00019974				9.0196	0.00102				9.0139	0.00418
9.0284	0.00017927				9.0218	-0.00021231				9.0275	0.00099071				9.0218	0.0043
9.0363	0.0001913				9.0297	-0.00023443				9.0354	0.00096361				9.0297	0.00442
9.0442	0.00019488				9.0376	-0.00023038				9.0433	0.00087416				9.0376	0.00454
9.0521	0.00019845				9.0455	-0.00022632				9.0512	0.00079044				9.0455	0.00491
9.06	0.00020383				9.0534	-0.00024805				9.0591	0.00070673				9.0534	0.00497
9.0679	0.00019527				9.0613	-0.00026977				9.067	0.00036453				9.0613	0.00504
9.0758	0.0001867				9.0692	-0.00032009				9.0749	0.00029585				9.0692	0.00517
9.0837	0.00016136				9.0771	-0.00021338				9.0828	0.00109				9.0771	0.00528
9.0916	0.0001765				9.085	-0.00019633				9.0907	0.00114				9.085	0.00504
9.0995	0.00018331				9.0929	-0.00020655				9.0986	0.00133				9.0929	0.0048
9.1074	0.00019011				9.1008	-0.00021677				9.1065	0.00157				9.1008	0.00485
9.1153	0.00024193				9.1087	-0.00032787				9.1143	0.00163				9.1087	0.00472
9.1232	0.0002439				9.1166	-0.000403				9.1222	0.00188				9.1166	0.0046
9.1311	0.00024432				9.1245	-0.00037842				9.1301	0.00189				9.1244	0.00366
9.139	0.00024475				9.1323	-0.00030758				9.138	0.00188				9.1323	0.00227
9.1469	0.00024554				9.1402	-0.00023675				9.1459	0.00186				9.1402	0.00298
9.1548	0.00024634				9.1481	-0.00022019				9.1538	0.00186				9.1481	0.00503
9.1627	0.00024979				9.156	-0.00020362				9.1617	0.00162				9.156	0.00505
9.1705	0.00025001				9.1639	-0.00017433				9.1696	0.00138				9.1639	0.00507
9.1784	0.00024889				9.1718	-0.00016768				9.1775	0.00146				9.1718	0.00499
9.1863	0.00024777				9.1797	-0.00016103				9.1854	0.00158				9.1797	0.00473
9.1942	0.00022627				9.1876	-0.00011372				9.1933	0.00162				9.1876	0.00447
9.2021	0.0002095				9.1955	-9.8398e-05				9.2012	0.00166				9.1955	0.00374
9.21	0.00023459				9.2034	-0.00010299				9.2091	0.00192				9.2034	0.00331
9.2179	0.00024617				9.2113	-0.00010758				9.217	0.00195				9.2113	0.00344
9.2258	0.00025774				9.2192	-6.4406e-05				9.2249	0.00199				9.2192	0.00348
9.2337	0.00025593				9.2271	-4.5337e-05				9.2328	0.00195				9.2271	0.0033
9.2416	0.00025412				9.235	-2.6268e-05				9.2407	0.00191				9.235	0.00311
9.2495	0.00024946				9.2429	9.4766e-05				9.2486	0.00176				9.2429	0.00256
9.2574	0.00024356				9.2508	0.00010378				9.2565	0.00163				9.2508	0.00371
9.2653	0.00023766				9.2587	0.00010537				9.2644	0.0016				9.2587	0.00378
9.2732	0.00021372				9.2666	0.00010696				9.2723	0.00157				9.2666	0.00372
9.2811	0.00020976				9.2745	0.0001131				9.2801	0.00138				9.2745	0.00365
9.289	0.00024359				9.2824	7.374e-05				9.288	0.00142				9.2823	0.00412
9.2969	0.00025453				9.2902	3.4377e-05				9.2959	0.00146				9.2902	0.00418
9.3048	0.00026546				9.2981	9.1475e-05				9.3038	0.0015				9.2981	0.00417
9.3127	0.00027547				9.306	0.00023091				9.3117	0.00155				9.306	0.00415
9.3206	0.00028527				9.3139	0.00026428				9.3196	0.00152				9.3139	0.00349
9.3285	0.00028958				9.3218	0.00029765				9.3275	0.00149				9.3218	0.00266
9.3363	0.00029389				9.3297	0.00035436				9.3354	0.00139				9.3297	0.00376
9.3442	0.00029491				9.3376	0.00035709				9.3433	0.00104				9.3376	0.00386
9.3521	0.00029409				9.3455	0.00035356				9.3512	0.0012				9.3455	0.0039
9.36	0.00029327				9.3534	0.00035002				9.3591	0.00128				9.3534	0.00394
9.3679	0.0003334				9.3613	0.00036393				9.367	0.00136				9.3613	0.00428
9.3758	0.00033673				9.3692	0.00036736				9.3749	0.00162				9.3692	0.00445
9.3837	0.0003322				9.3771	0.00037079				9.3828	0.00164				9.3771	0.00383
9.3916	0.00032767				9.385	0.00039485				9.3907	0.00169				9.385	0.00322
9.3995	0.00034834				9.3929	0.00051617				9.3986	0.00165				9.3929	0.00474
9.4074	0.00034117				9.4008	0.0004608				9.4065	0.0016				9.4008	0.00459
9.4153	0.00033399				9.4087	0.00040543				9.4144	0.00151				9.4087	0.00444
9.4232	0.00031358				9.4166	0.00028585				9.4223	0.00132				9.4166	0.00362
9.4311	0.00032109				9.4245	0.00031421				9.4302	0.00113				9.4245	0.00372
9.439	0.00030961				9.4324	0.00032871				9.438	0.00016738				9.4324	0.00501
9.4469	0.00029813				9.4403	0.00034321				9.4459	0.00016455				9.4402	0.00555
9.4548	0.00027371				9.4482	0.00048626				9.4538	0.00016036				9.4481	0.00558
9.4627	0.00027789				9.456	0.00047971				9.4617	0.00015618				9.456	0.00561
9.4706	0.00027918				9.4639	0.00047317				9.4696	6.2857e-05				9.4639	0.00536
9.4785	0.00027268				9.4718	0.00042795				9.4775	0.00041369				9.4718	0.00497
9.4864	0.00026617				9.4797	0.00042947				9.4854	0.00053095				9.4797	0.00458
9.4942	0.00033169				9.4876	0.00040162				9.4933	0.00064821				9.4876	0.00392
9.5021	0.00033707				9.4955	0.00037376				9.5012	0.00076166				9.4955	0.00481
9.51	0.00033896				9.5034	0.00035947				9.5091	0.00082582				9.5034	0.00481
9.5179	0.00033911				9.5113	0.00033427				9.517	0.00072968				9.5113	0.00481
9.5258	0.00031389				9.5192	0.00036571				9.5249	0.00063354				9.5192	0.00457
9.5337	0.00028866				9.5271	0.00037288				9.5328	4.1958e-05				9.5271	0.00544
9.5416	0.00033052				9.535	0.00038005				9.5407	-0.00019606				9.535	0.00546
9.5495	0.00033751				9.5429	0.00037716				9.5486	-0.00018687				9.5429	0.00549
9.5574	0.00033721				9.5508	0.00037427				9.5565	5.91e-05				9.5508	0.00481
9.5653	0.00033367				9.5587	0.00036276				9.5644	0.00011695				9.5587	0.00484
9.5732	0.00033013				9.5666	0.00033655				9.5723	2.1777e-05				9.5666	0.00487
9.5811	0.00032161				9.5745	0.00035223				9.5802	-7.3399e-05				9.5745	0.00453
9.589	0.00031578				9.5824	0.00033303				9.5881	0.00019197				9.5824	0.00551
9.5969	0.00030995				9.5903	0.00031383				9.596	0.00022867				9.5903	0.0055
9.6048	0.00026631				9.5982	0.00034084				9.6038	0.00026537				9.5982	0.0055
9.6127	0.00029846				9.6061	0.00035158				9.6117	0.00035816				9.606	0.00539
9.6206	0.00030449				9.6139	0.00034488				9.6196	0.00052233				9.6139	0.00671
9.6285	0.00030907				9.6218	0.00033819				9.6275	0.00048144				9.6218	0.00756
9.6364	0.00030754				9.6297	0.00032156				9.6354	0.00044056				9.6297	0.0072
9.6443	0.000306				9.6376	0.00037516				9.6433	-0.00055881				9.6376	0.00684
9.6521	0.00026482				9.6455	0.00042876				9.6512	-0.00014095				9.6455	0.00601
9.66	0.00026532				9.6534	0.00053791				9.6591	0.00026982				9.6534	0.0063
9.6679	0.00030192				9.6613	0.00050674				9.667	0.00030392				9.6613	0.00608
9.6758	0.00031707				9.6692	0.00047558				9.6749	0.00032751				9.6692	0.00586
9.6837	0.00032191				9.6771	0.00039945				9.6828	0.00026557				9.6771	0.00439
9.6916	0.00030882				9.685	0.00022509				9.6907	0.00020363				9.685	0.00526
9.6995	0.00029574				9.6929	0.00024822				9.6986	-9.0354e-05				9.6929	0.0067
9.7074	0.00031279				9.7008	0.00023767				9.7065	-0.00022726				9.7008	0.0062
9.7153	0.00031953				9.7087	0.00022712				9.7144	-0.00083977				9.7087	0.0057
9.7232	0.00031221				9.7166	0.00018715				9.7223	-0.00076601				9.7166	0.00467
9.7311	0.00030488				9.7245	0.00014249				9.7302	-0.00022558				9.7245	0.00398
9.739	0.00029878				9.7324	0.00011324				9.7381	4.1004e-05				9.7324	0.00496
9.7469	0.00029267				9.7403	0.00014304				9.746	-1.2643e-05				9.7403	0.00596
9.7548	0.000257				9.7482	0.00021396				9.7539	-6.6289e-05				9.7482	0.00578
9.7627	0.00031023				9.7561	0.00024713				9.7618	-0.00018182				9.7561	0.0056
9.7706	0.00030356				9.764	0.00023623				9.7696	-0.00043661				9.7639	0.00498
9.7785	0.00029689				9.7719	0.00022534				9.7775	-0.00050537				9.7718	0.00459
9.7864	0.00027494				9.7797	0.00030351				9.7854	-0.00056088				9.7797	0.00561
9.7943	0.00027606				9.7876	0.00031591				9.7933	-0.00079656				9.7876	0.00605
9.8022	0.00027718				9.7955	0.00034283				9.8012	-0.00077648				9.7955	0.00609
9.8101	0.00028028				9.8034	0.00035491				9.8091	-0.0007535				9.8034	0.00608
9.8179	0.00028337				9.8113	0.00035138				9.817	-0.0007656				9.8113	0.00608
9.8258	0.00028799				9.8192	0.00034786				9.8249	-0.00077771				9.8192	0.00604
9.8337	0.00028712				9.8271	0.0002502				9.8328	-0.00058083				9.8271	0.004
9.8416	0.00028625				9.835	0.00026089				9.8407	-0.00050255				9.835	0.00424
9.8495	0.0003071				9.8429	0.00026293				9.8486	-0.00051605				9.8429	0.00429
9.8574	0.0003079				9.8508	0.000305				9.8565	-0.00052956				9.8508	0.00434
9.8653	0.00030721				9.8587	0.00030106				9.8644	-0.0005314				9.8587	0.00417
9.8732	0.00030652				9.8666	0.00029712				9.8723	-0.00059724				9.8666	0.00401
9.8811	0.00030708				9.8745	0.00028243				9.8802	-0.00081492				9.8745	0.00342
9.889	0.00030193				9.8824	0.00025133				9.8881	-0.00080282				9.8824	0.00159
9.8969	0.00029678				9.8903	0.00017758				9.896	-0.00079072				9.8903	0.00215
9.9048	0.0002878				9.8982	0.00021961				9.9039	-0.00079619				9.8982	0.0026
9.9127	0.00030878				9.9061	0.00026868				9.9118	-0.00080165				9.9061	0.00275
9.9206	0.00030288				9.914	0.00027563				9.9197	-0.00090297				9.914	0.00275
9.9285	0.00029698				9.9219	0.00026842				9.9275	-0.00094186				9.9218	0.00275
9.9364	0.00026776				9.9298	0.00026121				9.9354	-0.00098074				9.9297	0.00242
9.9443	0.00022374				9.9376	0.00023984				9.9433	-0.00108				9.9376	0.00232
9.9522	0.00020976				9.9455	0.00027454				9.9512	-0.00122				9.9455	0.00212
9.9601	0.00019577				9.9534	0.00027999				9.9591	-0.00136				9.9534	0.00191
9.968	0.00016647				9.9613	0.00022269				9.967	-0.00172				9.9613	0.00082844
9.9758	0.00017869				9.9692	0.0001654				9.9749	-0.00156				9.9692	0.00075963
9.9837	0.00022386				9.9771	8.7703e-05				9.9828	-0.00141				9.9771	0.00239
9.9916	0.00021607				9.985	4.9486e-05				9.9907	-0.00116				9.985	0.00225
9.9995	0.00020827				9.9929	1.9253e-05				9.9986	-0.0012				9.9929	0.00211
10.007	0.00018005				10.001	4.2095e-05				10.006	-0.00124				10.001	0.00149
10.015	0.00024256				10.009	0.00010363				10.014	-0.00135				10.009	0.00021575
10.023	0.00025567				10.017	0.000157				10.022	-0.00139				10.017	0.00030751
10.031	0.00026879				10.024	0.00016738				10.03	-0.00142				10.024	0.00117
10.039	0.00025769				10.032	0.00011673				10.038	-0.00151				10.032	0.00103
10.047	0.0002466				10.04	6.6085e-05				10.046	-0.00169				10.04	0.00090098
10.055	0.00022001				10.048	6.5465e-05				10.054	-0.00158				10.048	0.00036808
10.063	0.00020279				10.056	4.3517e-05				10.062	-0.00144				10.056	0.00024623
10.071	0.00019837				10.064	2.1569e-05				10.07	-0.00116				10.064	-0.00050146
10.078	0.00019395				10.072	-5.7657e-05				10.078	-0.00101				10.072	-0.00094615
10.086	0.00018047				10.08	-8.9986e-05				10.085	-0.00105				10.08	0.00097784
10.094	0.00017268				10.088	1.4494e-05				10.093	-0.00109				10.088	0.00091499
10.102	0.00018227				10.096	0.00017213				10.101	-0.00142				10.096	0.00085213
10.11	0.00018534				10.103	0.00019982				10.109	-0.00153				10.103	0.00060367
10.118	0.00018841				10.111	0.00024799				10.117	-0.00191				10.111	0.00152
10.126	0.00018367				10.119	0.0002157				10.125	-0.0022				10.119	0.00173
10.134	0.00017893				10.127	0.00018341				10.133	-0.00242				10.127	0.00253
10.142	0.00016231				10.135	0.0001126				10.141	-0.00251				10.135	0.00287
10.15	0.00015611				10.143	0.00010193				10.149	-0.0026				10.143	0.00189
10.157	0.00014991				10.151	6.8594e-05				10.157	-0.00295				10.151	0.00090934
10.165	0.00012738				10.159	4.2251e-07				10.164	-0.00295				10.159	0.00051485
10.173	0.00011492				10.167	1.8247e-05				10.172	-0.00295				10.167	0.00112
10.181	0.00010246				10.175	3.6071e-05				10.18	-0.00295				10.174	0.00134
10.189	0.00010122				10.182	4.1149e-05				10.188	-0.00296				10.182	0.00114
10.197	8.9291e-05				10.19	3.8767e-05				10.196	-0.00306				10.19	0.00095351
10.205	5.081e-05				10.198	3.6386e-05				10.204	-0.00313				10.198	0.00035507
10.213	5.0159e-05				10.206	7.4015e-05				10.212	-0.00321				10.206	0.00066777
10.221	0.0001262				10.214	0.00011165				10.22	-0.00337				10.214	0.0007536
10.228	0.00012208				10.222	0.00010612				10.228	-0.00372				10.222	0.00083943
10.236	0.00011796				10.23	0.0001006				10.235	-0.00325				10.23	0.00123
10.244	0.00011022				10.238	5.6584e-05				10.243	-0.00289				10.238	0.00175
10.252	8.7546e-05				10.246	0.00026533				10.251	-0.00285				10.246	0.00179
10.26	8.3069e-05				10.253	0.00029757				10.259	-0.00285				10.253	0.00135
10.268	7.8591e-05				10.261	0.00032982				10.267	-0.00288				10.261	0.00091364
10.276	7.1449e-05				10.269	0.00033497				10.275	-0.00291				10.269	0.00148
10.284	6.4306e-05				10.277	0.00033115				10.283	-0.00298				10.277	0.00204
10.292	4.9192e-05				10.285	0.00032733				10.291	-0.00306				10.285	0.002
10.3	4.8334e-05				10.293	0.0002949				10.299	-0.00333				10.293	0.00196
10.307	4.7475e-05				10.301	0.00021518				10.307	-0.00428				10.301	0.0018
10.315	3.0936e-05				10.309	0.00024954				10.314	-0.00399				10.309	0.00139
10.323	7.5533e-05				10.317	0.00028391				10.322	-0.00368				10.317	0.00148
10.331	6.417e-05				10.325	0.00033755				10.33	-0.00367				10.324	0.00158
10.339	5.2807e-05				10.332	0.00035044				10.338	-0.00366				10.332	0.00192
10.347	2.9863e-05				10.34	0.00036332				10.346	-0.00352				10.34	0.00252
10.355	8.316e-05				10.348	0.00035725				10.354	-0.00332				10.348	0.00287
10.363	0.0001112				10.356	0.00035117				10.362	-0.00327				10.356	0.00295
10.371	0.00012716				10.364	0.00033662				10.37	-0.00331				10.364	0.00246
10.378	0.00012767				10.372	0.00026112				10.378	-0.00334				10.372	0.00196
10.386	0.00012364				10.38	0.00018723				10.385	-0.00346				10.38	0.00209
10.394	0.00011961				10.388	0.00019562				10.393	-0.00297				10.388	0.00221
10.402	8.794e-05				10.396	0.00026535				10.401	-0.00293				10.396	0.00203
10.41	6.7778e-05				10.403	0.00030484				10.409	-0.00291				10.403	0.00184
10.418	8.5214e-05				10.411	0.0003069				10.417	-0.00291				10.411	0.00077251
10.426	0.00012967				10.419	0.00029991				10.425	-0.00292				10.419	-0.00050783
10.434	0.00012835				10.427	0.00029292				10.433	-0.00301				10.427	0.00088747
10.442	0.00012703				10.435	0.00027973				10.441	-0.00311				10.435	0.00154
10.45	0.00011805				10.443	0.00026654				10.449	-0.00331				10.443	0.00219
10.457	0.00013511				10.451	0.00031074				10.457	-0.00397				10.451	0.00335
10.465	0.00013938				10.459	0.00032421				10.464	-0.00362				10.459	0.0043
10.473	0.00014365				10.467	0.00030032				10.472	-0.00347				10.467	0.00428
10.481	0.00016704				10.475	0.00027642				10.48	-0.00331				10.475	0.00427
10.489	0.00016354				10.482	0.00022808				10.488	-0.00329				10.482	0.00421
10.497	0.00016004				10.49	0.0002205				10.496	-0.00332				10.49	0.00321
10.505	0.00015271				10.498	0.00029015				10.504	-0.00335				10.498	0.00523
10.513	0.00010627				10.506	0.0003221				10.512	-0.00348				10.506	0.00505
10.521	0.0001292				10.514	0.00033231				10.52	-0.00336				10.514	0.00488
10.529	0.00014171				10.522	0.00030852				10.528	-0.0033				10.522	0.00434
10.536	0.00013536				10.53	0.00028473				10.535	-0.00363				10.53	0.00216
10.544	0.00012901				10.538	0.00025103				10.543	-0.00397				10.538	0.00454
10.552	0.00011157				10.546	0.00034476				10.551	-0.00453				10.546	0.0047
10.56	9.0247e-05				10.553	0.00034616				10.559	-0.00404				10.553	0.00478
10.568	0.00012141				10.561	0.00032183				10.567	-0.00381				10.561	0.00482
10.576	0.00015258				10.569	0.0002975				10.575	-0.00358				10.569	0.00485
10.584	0.00016971				10.577	0.00044734				10.583	-0.00353				10.577	0.00426
10.592	0.00022013				10.585	0.00048837				10.591	-0.00285				10.585	0.00417
10.6	0.00023141				10.593	0.00048834				10.599	-0.00296				10.593	0.00409
10.607	0.00023595				10.601	0.00048831				10.607	-0.00307				10.601	0.00383
10.615	0.00023713				10.609	0.00047378				10.614	-0.00339				10.609	0.00421
10.623	0.000226				10.617	0.00048458				10.622	-0.00359				10.617	0.00441
10.631	0.00021487				10.625	0.0004761				10.63	-0.00338				10.625	0.00462
10.639	0.00022343				10.632	0.00046761				10.638	-0.00336				10.632	0.00468
10.647	0.00022605				10.64	0.00038864				10.646	-0.00336				10.64	0.00458
10.655	0.00022251				10.648	0.00037538				10.654	-0.00335				10.648	0.00448
10.663	0.00021897				10.656	0.00036212				10.662	-0.00307				10.656	0.00492
10.671	0.00019417				10.664	0.00033235				10.67	-0.00273				10.664	0.00515
10.679	0.0002034				10.672	0.00042058				10.678	-0.00262				10.672	0.00538
10.686	0.00022513				10.68	0.00044889				10.685	-0.00263				10.68	0.00606
10.694	0.00022875				10.688	0.00045035				10.693	-0.00265				10.688	0.0069
10.702	0.00023238				10.696	0.0004518				10.701	-0.00263				10.696	0.00696
10.71	0.00025451				10.703	0.00047451				10.709	-0.00218				10.703	0.00539
10.718	0.00027984				10.711	0.0004766				10.717	-0.00192				10.711	0.00382
10.726	0.00028547				10.719	0.0004787				10.725	-0.00182				10.719	0.00412
10.734	0.00027583				10.727	0.0004884				10.733	-0.00194				10.727	0.00497
10.742	0.00026618				10.735	0.00054139				10.741	-0.00205				10.735	0.00555
10.75	0.00028743				10.743	0.00056835				10.749	-0.00304				10.743	0.00711
10.757	0.00033936				10.751	0.00053858				10.757	-0.00276				10.751	0.00766
10.765	0.00033837				10.759	0.00050882				10.764	-0.00269				10.759	0.0077
10.773	0.00033738				10.767	0.00045256				10.772	-0.00266				10.767	0.00775
10.781	0.00033334				10.775	0.00047638				10.78	-0.00268				10.775	0.00814
10.789	0.000309				10.782	0.00048208				10.788	-0.0027				10.782	0.00831
10.797	0.00031356				10.79	0.00047254				10.796	-0.00271				10.79	0.00849
10.805	0.00031399				10.798	0.00046301				10.804	-0.00273				10.798	0.00889
10.813	0.00030534				10.806	0.00029531				10.812	-0.00299				10.806	0.00894
10.821	0.00029669				10.814	0.00029246				10.82	-0.00342				10.814	0.00899
10.829	0.00027898				10.822	0.0002896				10.828	-0.0024				10.822	0.00951
10.836	0.00029208				10.83	0.00028113				10.835	-0.00244				10.83	0.00953
10.844	0.00031355				10.838	0.00033086				10.843	-0.00247				10.838	0.00956
10.852	0.00033172				10.846	0.00033742				10.851	-0.00277				10.846	0.00915
10.86	0.00034426				10.853	0.00027002				10.859	-0.00261				10.853	0.00996
10.868	0.00034179				10.861	0.00020263				10.867	-0.00259				10.861	0.00989
10.876	0.00033932				10.869	0.00027034				10.875	-0.00256				10.869	0.00982
10.884	0.00032099				10.877	0.00028347				10.883	-0.00192				10.877	0.00925
10.892	0.00039975				10.885	0.0002966				10.891	-0.00187				10.885	0.01028
10.9	0.00041621				10.893	0.00031605				10.899	-0.00185				10.893	0.01022
10.907	0.00043121				10.901	0.00031675				10.907	-0.00214				10.901	0.01017
10.915	0.00042682				10.909	0.00031745				10.914	-0.00244				10.909	0.00962
10.923	0.00042243				10.917	0.00027802				10.922	-0.00275				10.917	0.0089
10.931	0.00038854				10.925	0.00032449				10.93	-0.00274				10.925	0.00953
10.939	0.00036892				10.932	0.00034624				10.938	-0.0028				10.932	0.00983
10.947	0.00036189				10.94	0.00035464				10.946	-0.00286				10.94	0.01063
10.955	0.00037806				10.948	0.00036304				10.954	-0.00276				10.948	0.01127
10.963	0.00037245				10.956	0.00035485				10.962	-0.00183				10.956	0.0119
10.971	0.00036685				10.964	0.00034667				10.97	-0.0018				10.964	0.01209
10.979	0.00036894				10.972	0.00031466				10.978	-0.00179				10.972	0.01227
10.986	0.00037644				10.98	0.00027523				10.985	-0.00182				10.98	0.01304
10.994	0.00038175				10.988	0.00025092				10.993	-0.00184				10.988	0.01334
11.002	0.00038358				10.996	0.00032575				11.001	-0.0019				10.996	0.01363
11.01	0.00038367				11.003	0.0002932				11.009	-0.00199				11.003	0.01387
11.018	0.00037436				11.011	0.00026066				11.017	-0.00206				11.011	0.01391
11.026	0.00036505				11.019	0.00017546				11.025	-0.00213				11.019	0.0141
11.034	0.00037718				11.027	4.5231e-05				11.033	-0.0025				11.027	0.01383
11.042	0.00037633				11.035	0.00013305				11.041	-0.00222				11.035	0.01355
11.05	0.00037547				11.043	0.00016025				11.049	-0.00211				11.043	0.01552
11.057	0.00033296				11.051	0.00016504				11.057	-0.002				11.051	0.01588
11.065	0.0003374				11.059	0.00011589				11.064	-0.00194				11.059	0.01557
11.073	0.00034183				11.067	6.6741e-05				11.072	-0.00192				11.067	0.01527
11.081	0.00035668				11.075	9.9704e-05				11.08	-0.0019				11.075	0.0143
11.089	0.0003565				11.082	0.0001303				11.088	-0.0019				11.082	0.01423
11.097	0.00035237				11.09	0.00014526				11.096	-0.0019				11.09	0.0139
11.105	0.00034824				11.098	0.00016022				11.104	-0.0019				11.098	0.01472
11.113	0.00036296				11.106	0.00018176				11.112	-0.00194				11.106	0.01494
11.121	0.00037918				11.114	0.00021284				11.12	-0.00206				11.114	0.01491
11.129	0.00039823				11.122	0.00025468				11.128	-0.00219				11.122	0.01487
11.136	0.00039977				11.13	0.00029652				11.136	-0.00219				11.13	0.01466
11.144	0.00040826				11.138	0.00030632				11.143	-0.00131				11.138	0.01488
11.152	0.00041093				11.146	0.00027324				11.151	-0.00144				11.146	0.01486
11.16	0.00040808				11.153	0.00024016				11.159	-0.00157				11.153	0.01484
11.168	0.00040523				11.161	0.00042255				11.167	-0.00187				11.161	0.0154
11.176	0.00040955				11.169	0.0004396				11.175	-0.00198				11.169	0.01499
11.184	0.00041386				11.177	0.00045665				11.183	-0.00198				11.177	0.01457
11.192	0.0004257				11.185	0.00048625				11.191	-0.00211				11.185	0.01351
11.2	0.00042165				11.193	0.00046455				11.199	-0.00178				11.193	0.01421
11.207	0.0004176				11.201	0.00044286				11.207	-0.00179				11.201	0.0153
11.215	0.00040152				11.209	0.00039238				11.214	-0.00179				11.209	0.01639
11.223	0.00038545				11.217	0.00033338				11.222	-0.00196				11.217	0.01761
11.231	0.00036403				11.225	0.00033585				11.23	-0.00205				11.225	0.01711
11.239	0.00039722				11.232	0.00032907				11.238	-0.00185				11.232	0.01661
11.247	0.0004311				11.24	0.0003223				11.246	-0.00162				11.24	0.01546
11.255	0.00043587				11.248	0.0003268				11.254	-0.00158				11.248	0.01434
11.263	0.00043719				11.256	0.00031803				11.262	-0.00158				11.256	0.01691
11.271	0.00043464				11.264	0.00030927				11.27	-0.00157				11.264	0.01703
11.279	0.00043209				11.272	0.00017864				11.278	-0.00125				11.272	0.01706
11.286	0.00042566				11.28	5.2279e-05				11.286	-0.00101				11.28	0.0171
11.294	0.00039235				11.288	0.00011559				11.293	-0.001				11.288	0.01685
11.302	0.00035928				11.296	9.527e-05				11.301	-0.00103				11.296	0.01851
11.31	0.00037524				11.304	7.4952e-05				11.309	-0.00105				11.303	0.01837
11.318	0.00037673				11.311	3.2704e-05				11.317	-0.00106				11.311	0.01824
11.326	0.00037821				11.319	4.2059e-05				11.325	-0.00108				11.319	0.0178
11.334	0.00039052				11.327	4.146e-05				11.333	-0.00116				11.327	0.01796
11.342	0.00039028				11.335	4.0862e-05				11.341	-0.00122				11.335	0.01777
11.35	0.00038403				11.343	-4.7691e-07				11.349	-0.00128				11.343	0.01759
11.357	0.00037778				11.351	1.1747e-05				11.357	-0.00143				11.351	0.01762
11.365	0.00036552				11.359	1.0385e-05				11.364	-0.00175				11.359	0.0174
11.373	0.00036526				11.367	9.022e-06				11.372	-0.00194				11.367	0.01717
11.381	0.00036501				11.375	2.2288e-05				11.38	-0.0019				11.375	0.01725
11.389	0.00037825				11.382	7.36e-05				11.388	-0.00201				11.382	0.01776
11.397	0.00040356				11.39	0.0001348				11.396	-0.00212				11.39	0.01781
11.405	0.00040582				11.398	0.00019859				11.404	-0.00234				11.398	0.0175
11.413	0.00040544				11.406	0.00021547				11.412	-0.00207				11.406	0.0172
11.421	0.00039502				11.414	0.0001925				11.42	-0.00196				11.414	0.01677
11.429	0.0003846				11.422	0.00016952				11.428	-0.00186				11.422	0.01667
11.436	0.00038154				11.43	0.00023949				11.436	-0.00162				11.43	0.01659
11.444	0.00041065				11.438	0.00017415				11.443	-0.00149				11.438	0.01651
11.452	0.00042008				11.446	0.00010881				11.451	-0.00139				11.446	0.01522
11.46	0.00041969				11.454	-3.0577e-05				11.459	-0.00135				11.453	0.01599
11.468	0.00040539				11.461	0.00014852				11.467	-0.00142				11.461	0.01608
11.476	0.00039109				11.469	0.00017573				11.475	-0.00148				11.469	0.01617
11.484	0.0003923				11.477	0.00018907				11.483	-0.00166				11.477	0.01653
11.492	0.00039836				11.485	0.0001949				11.491	-0.00142				11.485	0.01671
11.5	0.00039597				11.493	0.00019069				11.499	-0.00118				11.493	0.01649
11.507	0.00039358				11.501	0.00018648				11.507	-0.00104				11.501	0.01626
11.515	0.00037383				11.509	0.00017223				11.514	-0.00105				11.509	0.01575
11.523	0.00035772				11.517	3.6509e-05				11.522	-0.00105				11.517	0.01524
11.531	0.0003535				11.525	8.3277e-05				11.53	-0.00115				11.525	0.01446
11.539	0.00034928				11.532	9.1954e-05				11.538	-0.00119				11.532	0.01592
11.547	0.00033895				11.54	0.00010063				11.546	-0.00138				11.54	0.01578
11.555	0.00033471				11.548	0.00022741				11.554	-0.0016				11.548	0.01564
11.563	0.00033671				11.556	0.00024545				11.562	-0.00132				11.556	0.01531
11.571	0.00033618				11.564	0.00028037				11.57	-0.00121				11.564	0.01385
11.579	0.00032441				11.572	0.00029714				11.578	-0.00121				11.572	0.01372
11.586	0.00031265				11.58	0.00026539				11.586	-0.0012				11.58	0.01359
11.594	0.00028966				11.588	0.00023363				11.593	-0.00121				11.588	0.01309
11.602	0.00027427				11.596	0.00022468				11.601	-0.00121				11.596	0.01282
11.61	0.00027295				11.604	0.00021572				11.609	-0.00123				11.604	0.0132
11.618	0.00027163				11.611	0.00015212				11.617	-0.00146				11.611	0.01356
11.626	0.00026655				11.619	0.00014168				11.625	-0.00165				11.619	0.01366
11.634	0.00026148				11.627	9.9293e-05				11.633	-0.0016				11.627	0.01326
11.642	0.00027344				11.635	5.6909e-05				11.641	-0.00165				11.635	0.01287
11.65	0.00029644				11.643	0.00022513				11.649	-0.00169				11.643	0.01235
11.657	0.00028686				11.651	0.00021537				11.657	-0.00154				11.651	0.01228
11.665	0.00027729				11.659	0.00020561				11.664	-0.00161				11.659	0.01222
11.673	0.00025775				11.667	0.00017156				11.672	-0.00169				11.667	0.01149
11.681	0.0002853				11.675	4.6809e-05				11.68	-0.00155				11.675	0.01077
11.689	0.00029809				11.682	4.458e-05				11.688	-0.00118				11.682	0.01084
11.697	0.00028612				11.69	4.235e-05				11.696	-0.00071512				11.69	0.01085
11.705	0.00027414				11.698	3.6165e-05				11.704	-0.00069471				11.698	0.01085
11.713	0.00026419				11.706	-8.8183e-07				11.712	-0.00073495				11.706	0.01081
11.721	0.00022817				11.714	-3.7929e-05				11.72	-0.00077519				11.714	0.01026
11.729	0.00025592				11.722	-5.5114e-06				11.728	-0.0013				11.722	0.01053
11.736	0.00026936				11.73	9.3657e-06				11.736	-0.00105				11.73	0.01054
11.744	0.00026695				11.738	9.9948e-06				11.743	-0.00108				11.738	0.01055
11.752	0.00026455				11.746	1.0624e-05				11.751	-0.0011				11.746	0.01016
11.76	0.00026212				11.754	-4.6371e-05				11.759	-0.00119				11.754	0.01075
11.768	0.00026769				11.761	-1.3456e-05				11.767	-0.00125				11.761	0.0109
11.776	0.00026747				11.769	6.5633e-05				11.775	-0.00131				11.769	0.01106
11.784	0.00024503				11.777	0.00010593				11.783	-0.00145				11.777	0.01143
11.792	0.00022259				11.785	9.7823e-05				11.791	-0.00113				11.785	0.01139
11.8	0.00019406				11.793	8.9711e-05				11.799	-0.00101				11.793	0.01136
11.808	0.00021061				11.801	6.6833e-06				11.807	-0.001				11.801	0.01002
11.815	0.0002223				11.809	3.5361e-05				11.814	-0.001				11.809	0.01059
11.823	0.00021608				11.817	4.2137e-05				11.822	-0.00124				11.817	0.01076
11.831	0.00020986				11.825	4.093e-05				11.83	-0.00101				11.825	0.01028
11.839	0.00019757				11.832	3.9723e-05				11.838	-0.00101				11.832	0.0098
11.847	0.00019017				11.84	0.00012265				11.846	-0.00101				11.84	0.00957
11.855	0.00013421				11.848	8.7318e-05				11.854	-0.00102				11.848	0.01049
11.863	0.00013457				11.856	5.1986e-05				11.862	-0.00098991				11.856	0.01096
11.871	0.00013697				11.864	-7.5018e-05				11.87	-0.00098742				11.864	0.01143
11.879	0.00014129				11.872	-0.00017697				11.878	-0.00098493				11.872	0.01143
11.886	0.00013625				11.88	-5.1514e-05				11.886	-0.00098283				11.88	0.01143
11.894	0.0001312				11.888	-3.8594e-05				11.893	-0.00098073				11.888	0.01096
11.902	9.0802e-05				11.896	-2.5673e-05				11.901	-0.00103				11.896	0.01012
11.91	0.00012731				11.904	-2.1263e-05				11.909	-0.001				11.904	0.01011
11.918	0.00014484				11.911	-1.6852e-05				11.917	-0.00097691				11.911	0.01011
11.926	0.00015288				11.919	4.1654e-05				11.925	-0.00103				11.919	0.00925
11.934	0.00013413				11.927	5.6337e-05				11.933	-0.00108				11.927	0.00892
11.942	0.00011538				11.935	7.1019e-05				11.941	-0.00128				11.935	0.01029
11.95	0.00012973				11.943	4.2415e-05				11.949	-0.00164				11.943	0.01019
11.958	0.00013919				11.951	1.381e-05				11.957	-0.00148				11.951	0.01008
11.965	0.00014082				11.959	-6.4768e-05				11.964	-0.00153				11.959	0.00946
11.973	0.00014244				11.967	0.00011904				11.972	-0.00157				11.967	0.00891
11.981	0.00014175				11.975	0.00012644				11.98	-0.00151				11.975	0.00836
11.989	0.00014106				11.982	0.00011689				11.988	-0.00162				11.982	0.00827
11.997	0.00011992				11.99	0.00010735				11.996	-0.00173				11.99	0.00987
12.005	0.00011215				11.998	4.8263e-05				12.004	-0.00162				11.998	0.01009
12.013	0.000106				12.006	-1.0821e-05				12.012	-0.00156				12.006	0.01007
12.021	9.984e-05				12.014	9.4609e-06				12.02	-0.0015				12.014	0.01006
12.029	7.6945e-05				12.022	5.2306e-07				12.028	-0.00143				12.022	0.00981
12.036	0.00012905				12.03	-8.4147e-06				12.036	-0.00135				12.03	0.00921
12.044	0.00012646				12.038	-0.00012457				12.043	-0.00139				12.038	0.00968
12.052	0.00012388				12.046	-2.112e-05				12.051	-0.00143				12.046	0.00971
12.06	0.00010669				12.054	8.9956e-06				12.059	-0.00157				12.054	0.00974
12.068	7.7021e-05				12.061	-5.1277e-05				12.067	-0.00154				12.061	0.0104
12.076	7.2886e-05				12.069	-0.00011155				12.075	-0.00153				12.069	0.01061
12.084	0.00010521				12.077	-0.00012317				12.083	-0.00157				12.077	0.01081
12.092	0.00011471				12.085	-8.4946e-05				12.091	-0.00161				12.085	0.01126
12.1	0.00010954				12.093	-8.5986e-05				12.099	-0.00161				12.093	0.01113
12.108	0.00010436				12.101	-8.7026e-05				12.107	-0.00161				12.101	0.01101
12.115	7.6195e-05				12.109	-0.00011685				12.115	-0.00198				12.109	0.01061
12.123	7.2158e-05				12.117	-9.5697e-05				12.122	-0.00197				12.117	0.01058
12.131	6.812e-05				12.125	-8.5106e-05				12.13	-0.00162				12.125	0.01055
12.139	3.5059e-05				12.132	-8.2212e-05				12.138	-0.0015				12.132	0.01036
12.147	4.7313e-05				12.14	-8.3165e-05				12.146	-0.00137				12.14	0.01282
12.155	5.9567e-05				12.148	-8.4118e-05				12.154	-0.00136				12.148	0.01285
12.163	6.2646e-05				12.156	6.307e-05				12.162	-0.00137				12.156	0.01289
12.171	6.802e-05				12.164	0.00011403				12.17	-0.00138				12.164	0.01239
12.179	6.2185e-05				12.172	0.00010298				12.178	-0.00201				12.172	0.0123
12.186	5.6351e-05				12.18	9.1923e-05				12.186	-0.00173				12.18	0.01299
12.194	6.3673e-05				12.188	3.2343e-05				12.193	-0.00167				12.188	0.01393
12.202	7.5136e-05				12.196	-0.00011698				12.201	-0.00161				12.196	0.01422
12.21	7.5408e-05				12.204	-0.00023903				12.209	-0.00158				12.204	0.0143
12.218	7.5681e-05				12.211	-0.00019238				12.217	-0.00155				12.211	0.01291
12.226	7.9388e-05				12.219	-0.00020015				12.225	-0.00131				12.219	0.01152
12.234	7.9654e-05				12.227	-0.00020792				12.233	-0.00127				12.227	0.01142
12.242	5.4193e-05				12.235	-0.00024325				12.241	-0.00151				12.235	0.01358
12.25	2.8731e-05				12.243	-0.00022276				12.249	-0.00175				12.243	0.01384
12.258	3.0936e-05				12.251	-0.000255				12.257	-0.00166				12.251	0.01389
12.265	2.9623e-05				12.259	-0.00028725				12.265	-0.00159				12.259	0.01352
12.273	2.831e-05				12.267	-0.00037293				12.272	-0.00156				12.267	0.01315
12.281	4.1552e-05				12.275	-0.00035294				12.28	-0.00164				12.275	0.01268
12.289	4.7075e-05				12.282	-0.00025163				12.288	-0.00171				12.282	0.01319
12.297	5.2598e-05				12.29	-0.00015427				12.296	-0.00213				12.29	0.01384
12.305	4.9758e-05				12.298	-0.00011771				12.304	-0.00122				12.298	0.01516
12.313	4.6918e-05				12.306	-0.00019999				12.312	-0.00124				12.306	0.01541
12.321	3.7365e-05				12.314	-0.00028226				12.32	-0.00126				12.314	0.0156
12.329	3.1427e-05				12.322	-0.00028674				12.328	-0.00141				12.322	0.01621
12.336	2.5489e-05				12.33	-0.00029121				12.336	-0.00141				12.33	0.01653
12.344	3.3234e-06				12.338	-0.00032883				12.343	-0.00141				12.338	0.01543
12.352	1.2775e-05				12.346	-0.00032134				12.351	-0.00145				12.346	0.01434
12.36	1.7205e-05				12.354	-0.00031384				12.359	-0.00156				12.354	0.01421
12.368	1.5709e-05				12.361	-0.00029586				12.367	-0.00168				12.361	0.01427
12.376	1.4213e-05				12.369	-0.0002891				12.375	-0.00153				12.369	0.01421
12.384	8.4298e-06				12.377	-0.00028234				12.383	-0.00147				12.377	0.01416
12.392	1.4655e-05				12.385	-0.00025498				12.391	-0.00141				12.385	0.0149
12.4	1.1202e-05				12.393	-0.00025316				12.399	-0.00139				12.393	0.01518
12.408	7.7496e-06				12.401	-0.0002641				12.407	-0.00136				12.401	0.01516
12.415	1.1598e-05				12.409	-0.00027504				12.415	-0.00135				12.409	0.01514
12.423	3.4023e-05				12.417	-0.00038364				12.422	-0.00111				12.417	0.01467
12.431	3.0909e-05				12.425	-0.00027765				12.43	-0.0011				12.425	0.01531
12.439	2.7796e-05				12.432	-0.00024331				12.438	-0.00108				12.432	0.01564
12.447	1.3927e-05				12.44	-0.00023199				12.446	-0.00093644				12.44	0.01575
12.455	-1.5558e-05				12.448	-0.00022068				12.454	-0.00081458				12.448	0.01587
12.463	-1.8443e-05				12.456	-0.00022113				12.462	-0.00082688				12.456	0.01652
12.471	-2.1329e-05				12.464	-0.00022159				12.47	-0.00083918				12.464	0.01672
12.479	-1.5676e-05				12.472	-0.00024718				12.478	-0.00097682				12.472	0.01692
12.486	-2.2327e-05				12.48	-0.0002542				12.486	-0.00117				12.48	0.01716
12.494	-2.8977e-05				12.488	-0.00026123				12.493	-0.00106				12.488	0.01711
12.502	-5.2276e-05				12.496	-0.00030355				12.501	-0.0008101				12.496	0.01707
12.51	-9.7261e-05				12.504	-0.00036895				12.509	-0.00070251				12.504	0.01613
12.518	-0.00010438				12.511	-0.00044673				12.517	-0.00073896				12.511	0.01603
12.526	-0.00010408				12.519	-0.00046575				12.525	-0.00077542				12.519	0.01592
12.534	-0.00011328				12.527	-0.00048477				12.533	-0.00093706				12.527	0.01565
12.542	-0.00012248				12.535	-0.000526				12.541	-0.00080141				12.535	0.01584
12.55	-0.00014171				12.543	-0.00050429				12.549	-0.00068464				12.543	0.01604
12.558	-0.00012143				12.551	-0.00048257				12.557	-0.00062783				12.551	0.01652
12.565	-0.00011287				12.559	-0.00050024				12.565	-0.00105				12.559	0.01639
12.573	-0.00012584				12.567	-0.0005179				12.572	-0.00148				12.567	0.01626
12.581	-0.00013882				12.575	-0.00060257				12.58	-0.0011				12.575	0.01682
12.589	-0.00014368				12.583	-0.00077776				12.588	-0.00104				12.582	0.01711
12.597	-0.00022128				12.59	-0.00076645				12.596	-0.00102				12.59	0.01711
12.605	-0.00023031				12.598	-0.00076704				12.604	-0.00121				12.598	0.01711
12.613	-0.00020312				12.606	-0.00076763				12.612	-0.00139				12.606	0.01681
12.621	-0.00019822				12.614	-0.00073218				12.62	-0.00097304				12.614	0.01656
12.629	-0.00020746				12.622	-0.00069844				12.628	-0.00091901				12.622	0.0168
12.636	-0.00021669				12.63	-0.00069112				12.636	-0.00086499				12.63	0.01688
12.644	-0.00023388				12.638	-0.00074678				12.643	-0.00044833				12.638	0.01695
12.652	-0.00025107				12.646	-0.00080245				12.651	5.9698e-05				12.646	0.01702
12.66	-0.00029099				12.654	-0.00079349				12.659	0.00019781				12.654	0.01681
12.668	-0.00028763				12.661	-0.00082143				12.667	0.00027119				12.661	0.01659
12.676	-0.0002872				12.669	-0.00084938				12.675	0.00022319				12.669	0.01687
12.684	-0.00028677				12.677	-0.00086932				12.683	0.00017519				12.677	0.01693
12.692	-0.00028834				12.685	-0.00068006				12.691	0.00020043				12.685	0.01649
12.7	-0.00028991				12.693	-0.00072215				12.699	0.00016309				12.693	0.01604
12.708	-0.00029342				12.701	-0.00076424				12.707	0.00012575				12.701	0.01586
12.715	-0.00028748				12.709	-0.00085007				12.715	0.00014717				12.709	0.01564
12.723	-0.00026329				12.717	-0.00085323				12.722	0.00042854				12.717	0.01542
12.731	-0.00025295				12.725	-0.00078109				12.73	0.00047105				12.725	0.01599
12.739	-0.00024955				12.733	-0.00078327				12.738	0.00051355				12.732	0.01652
12.747	-0.00026672				12.74	-0.00078546				12.746	0.00052496				12.74	0.01678
12.755	-0.00028389				12.748	-0.00091				12.754	0.00044834				12.748	0.01704
12.763	-0.00028503				12.756	-0.00091478				12.762	0.00037172				12.756	0.01702
12.771	-0.00028618				12.764	-0.00090426				12.77	0.00011052				12.764	0.017
12.779	-0.00026029				12.772	-0.00089374				12.778	0.00042058				12.772	0.0167
12.786	-0.00026222				12.78	-0.00094141				12.786	0.00086043				12.78	0.0161
12.794	-0.00026416				12.788	-0.00098907				12.793	0.00080715				12.788	0.01518
12.802	-0.00027193				12.796	-0.00109				12.801	0.00075388				12.796	0.01416
12.81	-0.00028509				12.804	-0.00105				12.809	0.00061281				12.804	0.01341
12.818	-0.0002872				12.811	-0.00096369				12.817	0.00061225				12.811	0.01498
12.826	-0.00028931				12.819	-0.00087524				12.825	0.00061169				12.819	0.01623
12.834	-0.00031999				12.827	-0.00091701				12.833	0.0002308				12.827	0.01651
12.842	-0.00030018				12.835	-0.00095878				12.841	0.00038665				12.835	0.01679
12.85	-0.00023702				12.843	-0.00109				12.849	0.00073445				12.843	0.01684
12.858	-0.00024415				12.851	-0.00090524				12.857	0.00099755				12.851	0.01674
12.865	-0.00025128				12.859	-0.00082457				12.865	0.00104				12.859	0.01664
12.873	-0.00026924				12.867	-0.00082235				12.872	0.00096815				12.867	0.01646
12.881	-0.00027003				12.875	-0.00082013				12.88	0.00089879				12.875	0.01627
12.889	-0.00023743				12.883	-0.00079722				12.888	0.00071414				12.883	0.0167
12.897	-0.00023516				12.89	-0.00076365				12.896	0.00071101				12.89	0.01699
12.905	-0.00018779				12.898	-0.00075247				12.904	0.00070789				12.898	0.01709
12.913	-0.00018904				12.906	-0.00074129				12.912	0.00061378				12.906	0.01697
12.921	-0.00019029				12.914	-0.00071939				12.92	0.00048433				12.914	0.01685
12.929	-0.00020007				12.922	-0.00060332				12.928	0.00060459				12.922	0.0165
12.937	-0.0001619				12.93	-0.00059718				12.936	0.00061679				12.93	0.01541
12.944	-9.068e-05				12.938	-0.00059105				12.943	0.00050522				12.938	0.01537
12.952	-6.2463e-05				12.946	-0.00060044				12.951	0.00039365				12.946	0.01532
12.96	6.0867e-06				12.954	-0.00060984				12.959	0.00091104				12.954	0.01602
12.968	6.4168e-05				12.961	-0.00066522				12.967	0.00076564				12.961	0.016
12.976	8.2797e-05				12.969	-0.00064167				12.975	0.00062023				12.969	0.01599
12.984	0.00015689				12.977	-0.00063185				12.983	0.00025607				12.977	0.01575
12.992	0.00017919				12.985	-0.00062888				12.991	0.00046556				12.985	0.0134
13	0.00025833				12.993	-0.00062591				12.999	0.00067531				12.993	0.01465
13.008	0.00033262				13.001	-0.00060319				13.007	0.00088505				13.001	0.01513
13.015	0.00039017				13.009	-0.00059453				13.015	0.00096892				13.009	0.01561
13.023	0.00050343				13.017	-0.00058588				13.022	0.00099063				13.017	0.01532
13.031	0.00069432				13.025	-0.00054391				13.03	0.00098127				13.025	0.01502
13.039	0.00083448				13.033	-0.00053697				13.038	0.00097191				13.033	0.01438
13.047	0.00088311				13.04	-0.00053003				13.046	0.00116				13.04	0.01466
13.055	0.00095321				13.048	-0.00047603				13.054	0.00117				13.048	0.01479
13.063	0.0011				13.056	-0.00042171				13.062	0.00109				13.056	0.01491
13.071	0.00126				13.064	-0.00040603				13.07	0.00099886				13.064	0.01499
13.079	0.00138				13.072	-0.00039035				13.078	0.00103				13.072	0.01502
13.087	0.00155				13.08	-0.00036979				13.086	0.00105				13.08	0.01506
13.094	0.00174				13.088	-0.00034575				13.094	0.00069857				13.088	0.01507
13.102	0.00195				13.096	-0.00021617				13.101	0.00035017				13.096	0.01502
13.11	0.00214				13.104	-0.00015809				13.109	0.00028448				13.104	0.01497
13.118	0.00234				13.111	-0.00014175				13.117	0.0002188				13.111	0.01397
13.126	0.00257				13.119	-0.00016307				13.125	0.0005				13.119	0.01239
13.134	0.00282				13.127	-0.0001844				13.133	0.000621				13.127	0.01244
13.142	0.0031				13.135	-0.00022404				13.141	0.00053513				13.135	0.01281
13.15	0.00334				13.143	-0.0001169				13.149	0.00044926				13.143	0.01276
13.158	0.00361				13.151	-8.0027e-05				13.157	0.00015652				13.151	0.01271
13.165	0.00392				13.159	-4.315e-05				13.165	0.00014447				13.159	0.01267
13.173	0.00427				13.167	0.0001827				13.172	0.00013242				13.167	0.01267
13.181	0.0046				13.175	0.00019685				13.18	-7.3679e-05				13.175	0.01267
13.189	0.00496				13.183	0.00019895				13.188	0.00039344				13.183	0.0112
13.197	0.00533				13.19	0.00020104				13.196	0.00056591				13.19	0.01173
13.205	0.00572				13.198	0.00038791				13.204	0.00064189				13.198	0.01189
13.213	0.00614				13.206	0.00043892				13.212	0.00064966				13.206	0.01197
13.221	0.00658				13.214	0.00050331				13.22	0.00062332				13.214	0.01206
13.229	0.00702				13.222	0.00053541				13.228	0.00059697				13.222	0.01187
13.237	0.00741				13.23	0.00056752				13.236	0.00036281				13.23	0.01169
13.244	0.00792				13.238	0.00072537				13.244	-0.00047552				13.238	0.01091
13.252	0.00847				13.246	0.00085378				13.251	-0.00078368				13.246	0.00984
13.26	0.00902				13.254	0.00097569				13.259	0.00026956				13.254	0.0097
13.268	0.00959				13.261	0.00108				13.267	0.00041494				13.261	0.00933
13.276	0.01018				13.269	0.00118				13.275	0.00033218				13.269	0.00896
13.284	0.01076				13.277	0.00128				13.283	0.00024942				13.277	0.00873
13.292	0.01135				13.285	0.00168				13.291	2.5086e-05				13.285	0.0084
13.3	0.01198				13.293	0.00196				13.299	-0.00022318				13.293	0.00807
13.308	0.01267				13.301	0.00216				13.307	-0.00051489				13.301	0.00742
13.315	0.01333				13.309	0.00241				13.315	-0.00051313				13.309	0.00737
13.323	0.01408				13.317	0.00259				13.322	-0.00052448				13.317	0.00731
13.331	0.01485				13.325	0.00278				13.33	-0.00053584				13.325	0.00672
13.339	0.0156				13.333	0.00292				13.338	-0.00069133				13.333	0.0035
13.347	0.01639				13.34	0.00318				13.346	-0.00053584				13.34	0.00441
13.355	0.01721				13.348	0.00353				13.354	-0.00049427				13.348	0.0055
13.363	0.0181				13.356	0.00384				13.362	-0.00045271				13.356	0.00652
13.371	0.01906				13.364	0.00421				13.37	-0.00029887				13.364	0.00618
13.379	0.01995				13.372	0.00454				13.378	-0.00032116				13.372	0.00584
13.387	0.02088				13.38	0.00477				13.386	-0.00034346				13.38	0.00498
13.394	0.02185				13.388	0.00522				13.394	-0.0004343				13.388	0.00292
13.402	0.02291				13.396	0.00561				13.401	-0.00045323				13.396	0.00293
13.41	0.02407				13.404	0.00609				13.409	-0.00047216				13.404	0.00212
13.418	0.02524				13.411	0.00675				13.417	-0.00077684				13.411	0.0013
13.426	0.02639				13.419	0.00728				13.425	-0.00095876				13.419	0.00079916
13.434	0.0277				13.427	0.00778				13.433	-0.00053023				13.427	0.00244
13.442	0.02905				13.435	0.00855				13.441	-0.00044837				13.435	0.00253
13.45	0.03049				13.443	0.00914				13.449	-0.00043709				13.443	0.00229
13.458	0.03198				13.451	0.00951				13.457	-0.00047108				13.451	0.00204
13.465	0.0336				13.459	0.01026				13.465	-0.00050506				13.459	0.00184
13.473	0.03537				13.467	0.01102				13.472	-0.0005843				13.467	0.00111
13.481	0.03722				13.475	0.01171				13.48	-0.00047292				13.475	0.00089191
13.489	0.03923				13.483	0.01244				13.488	-0.00029252				13.483	0.0001737
13.497	0.04135				13.49	0.01332				13.496	-0.00022837				13.49	0.00099933
13.505	0.04361				13.498	0.01431				13.504	-0.00019351				13.498	0.00114
13.513	0.04615				13.506	0.01534				13.512	-0.00021752				13.506	0.00033462
13.521	0.04883				13.514	0.01615				13.52	-0.00024152				13.514	-0.00047499
13.529	0.05145				13.522	0.01713				13.528	-0.00032252				13.522	-0.00048407
13.537	0.05435				13.53	0.01806				13.536	-0.00040352				13.53	-0.00049314
13.544	0.05756				13.538	0.01915				13.544	-2.2157e-05				13.538	-0.00097044
13.552	0.0611				13.546	0.02043				13.551	4.2403e-05				13.546	-0.00156
13.56	0.06475				13.554	0.02163				13.559	-2.5441e-05				13.554	-0.00197
13.568	0.06874				13.561	0.02299				13.567	-9.3285e-05				13.561	-0.00215
13.576	0.07289				13.569	0.02451				13.575	-0.00017613				13.569	-0.00234
13.584	0.07734				13.577	0.02596				13.583	0.00017673				13.577	-0.00309
13.592	0.08218				13.585	0.02743				13.591	0.00059313				13.585	-0.00285
13.6	0.08725				13.593	0.02917				13.599	0.00085014				13.593	-0.00277
13.608	0.09262				13.601	0.03128				13.607	0.00123				13.601	-0.00276
13.615	0.09826				13.609	0.03349				13.615	0.00161				13.609	-0.00276
13.623	0.10436				13.617	0.03571				13.622	0.00171				13.617	-0.00366
13.631	0.11075				13.625	0.03813				13.63	0.00181				13.625	-0.00365
13.639	0.11745				13.633	0.04086				13.638	0.00206				13.633	-0.00364
13.647	0.12444				13.64	0.04387				13.646	0.00245				13.64	-0.0047
13.655	0.13186				13.648	0.04685				13.654	0.00284				13.648	-0.00507
13.663	0.13991				13.656	0.05023				13.662	0.00344				13.656	-0.00485
13.671	0.14865				13.664	0.05395				13.67	0.00365				13.664	-0.00463
13.679	0.15792				13.672	0.05803				13.678	0.00386				13.672	-0.00422
13.687	0.16759				13.68	0.06231				13.686	0.00428				13.68	-0.00424
13.694	0.17823				13.688	0.06699				13.694	0.00449				13.688	-0.00427
13.702	0.18918				13.696	0.07208				13.701	0.00472				13.696	-0.00514
13.71	0.20109				13.704	0.07739				13.709	0.00522				13.704	-0.0056
13.718	0.21337				13.712	0.08307				13.717	0.00573				13.711	-0.00605
13.726	0.2265				13.719	0.08925				13.725	0.00638				13.719	-0.00701
13.734	0.24034				13.727	0.09569				13.733	0.00668				13.727	-0.00701
13.742	0.2549				13.735	0.10246				13.741	0.00721				13.735	-0.00586
13.75	0.27038				13.743	0.10978				13.749	0.00859				13.743	-0.00556
13.758	0.28652				13.751	0.11767				13.757	0.00873				13.751	-0.00594
13.765	0.30326				13.759	0.1262				13.765	0.00947				13.759	-0.00631
13.773	0.32101				13.767	0.13492				13.772	0.01057				13.767	-0.00714
13.781	0.33958				13.775	0.14416				13.78	0.01146				13.775	-0.00732
13.789	0.35884				13.783	0.15425				13.788	0.01238				13.783	-0.00481
13.797	0.3782				13.79	0.16493				13.796	0.01356				13.79	-0.00485
13.805	0.39865				13.798	0.17575				13.804	0.01489				13.798	-0.00489
13.813	0.41951				13.806	0.18758				13.812	0.01657				13.806	-0.00509
13.821	0.44103				13.814	0.20034				13.82	0.01817				13.814	-0.00554
13.829	0.46308				13.822	0.21418				13.828	0.02011				13.822	-0.0057
13.837	0.48529				13.83	0.22891				13.836	0.02185				13.83	-0.0051
13.844	0.50783				13.838	0.24524				13.844	0.02365				13.838	-0.00554
13.852	0.5311				13.846	0.26196				13.851	0.02553				13.846	-0.00598
13.86	0.55358				13.854	0.27942				13.859	0.02798				13.854	-0.00694
13.868	0.57734				13.862	0.2986				13.867	0.03093				13.861	-0.00629
13.876	0.6008				13.869	0.31833				13.875	0.0341				13.869	-0.00624
13.884	0.62377				13.877	0.33918				13.883	0.03774				13.877	-0.00619
13.892	0.64746				13.885	0.3613				13.891	0.04182				13.885	-0.00595
13.9	0.66983				13.893	0.38337				13.899	0.04624				13.893	-0.00537
13.908	0.69254				13.901	0.40602				13.907	0.05078				13.901	-0.00525
13.915	0.71523				13.909	0.43026				13.915	0.05528				13.909	-0.00546
13.923	0.73693				13.917	0.45569				13.922	0.06041				13.917	-0.00567
13.931	0.75871				13.925	0.4809				13.93	0.06596				13.925	-0.00448
13.939	0.77946				13.933	0.50698				13.938	0.07241				13.933	-0.00422
13.947	0.79974				13.94	0.53376				13.946	0.07935				13.94	-0.00447
13.955	0.8189				13.948	0.56029				13.954	0.0868				13.948	-0.00471
13.963	0.83756				13.956	0.5872				13.962	0.09537				13.956	-0.00449
13.971	0.85564				13.964	0.6138				13.97	0.10371				13.964	-0.00224
13.979	0.8725				13.972	0.6405				13.978	0.11171				13.972	-0.0005871
13.987	0.88851				13.98	0.66712				13.986	0.12158				13.98	-0.00046627
13.994	0.90384				13.988	0.69267				13.994	0.13104				13.988	-0.00034544
14.002	0.91803				13.996	0.71757				14.001	0.14176				13.996	0.00029585
14.01	0.93135				14.004	0.74237				14.009	0.15308				14.004	0.00063172
14.018	0.9434				14.012	0.76631				14.017	0.16496				14.012	0.00096759
14.026	0.95462				14.019	0.78952				14.025	0.1782				14.019	0.00237
14.034	0.96451				14.027	0.81174				14.033	0.19203				14.027	0.00418
14.042	0.97344				14.035	0.83314				14.041	0.20678				14.035	0.00565
14.05	0.98104				14.043	0.85337				14.049	0.22274				14.043	0.00712
14.058	0.98711				14.051	0.87206				14.057	0.23923				14.051	0.01049
14.065	0.99216				14.059	0.89011				14.065	0.25705				14.059	0.01175
14.073	0.99615				14.067	0.90675				14.072	0.27602				14.067	0.01286
14.081	0.99891				14.075	0.92194				14.08	0.29633				14.075	0.01515
14.089	0.99968				14.083	0.93586				14.088	0.31634				14.083	0.01666
14.097	1				14.09	0.94826				14.096	0.33839				14.09	0.01887
14.105	0.99922				14.098	0.95928				14.104	0.36187				14.098	0.02244
14.113	0.99844				14.106	0.9689				14.112	0.38701				14.106	0.02493
14.121	0.99547				14.114	0.97735				14.12	0.41257				14.114	0.02732
14.129	0.99138				14.122	0.98447				14.128	0.43843				14.122	0.03019
14.137	0.98647				14.13	0.99013				14.136	0.4651				14.13	0.03347
14.144	0.98041				14.138	0.99423				14.144	0.49273				14.138	0.03854
14.152	0.97312				14.146	0.99697				14.151	0.52013				14.146	0.04515
14.16	0.96511				14.154	0.99758				14.159	0.54873				14.154	0.05003
14.168	0.95601				14.162	0.99772				14.167	0.57705				14.162	0.05721
14.176	0.94609				14.169	0.9967				14.175	0.60632				14.169	0.06497
14.184	0.93525				14.177	0.99568				14.183	0.63423				14.177	0.07061
14.192	0.92382				14.185	0.99239				14.191	0.65997				14.185	0.07645
14.2	0.91158				14.193	0.98805				14.199	0.68645				14.193	0.08526
14.208	0.89864				14.201	0.98264				14.207	0.71386				14.201	0.09475
14.216	0.88543				14.209	0.97657				14.215	0.7398				14.209	0.10272
14.223	0.87172				14.217	0.96925				14.223	0.76576				14.217	0.11191
14.231	0.85714				14.225	0.96107				14.23	0.78995				14.225	0.12184
14.239	0.84203				14.233	0.95218				14.238	0.8126				14.233	0.13265
14.247	0.82679				14.24	0.94258				14.246	0.83594				14.24	0.14617
14.255	0.81143				14.248	0.93251				14.254	0.8572				14.248	0.15837
14.263	0.79552				14.256	0.92126				14.262	0.8773				14.256	0.16847
14.271	0.77937				14.264	0.90954				14.27	0.89505				14.264	0.18104
14.279	0.76328				14.272	0.89776				14.278	0.91185				14.272	0.19578
14.287	0.74657				14.28	0.88528				14.286	0.92694				14.28	0.21123
14.294	0.73023				14.288	0.87216				14.294	0.94083				14.288	0.22688
14.302	0.71369				14.296	0.85877				14.301	0.95383				14.296	0.24319
14.31	0.69699				14.304	0.84547				14.309	0.96443				14.304	0.26135
14.318	0.68045				14.312	0.83163				14.317	0.97373				14.312	0.28107
14.326	0.66383				14.319	0.81742				14.325	0.98144				14.319	0.2992
14.334	0.64727				14.327	0.80324				14.333	0.98787				14.327	0.32152
14.342	0.63105				14.335	0.78882				14.341	0.99303				14.335	0.34342
14.35	0.61497				14.343	0.77432				14.349	0.99733				14.343	0.36347
14.358	0.59885				14.351	0.75984				14.357	0.99935				14.351	0.38496
14.366	0.58261				14.359	0.74513				14.365	0.99975				14.359	0.41043
14.373	0.56711				14.367	0.73082				14.373	0.99983				14.367	0.43703
14.381	0.55204				14.375	0.71672				14.38	0.99891				14.375	0.46257
14.389	0.53695				14.383	0.7028				14.388	0.99799				14.383	0.48807
14.397	0.52226				14.39	0.68831				14.396	0.9947				14.39	0.51321
14.405	0.50785				14.398	0.67363				14.404	0.99002				14.398	0.54056
14.413	0.4935				14.406	0.65968				14.412	0.98517				14.406	0.56868
14.421	0.47985				14.414	0.64545				14.42	0.97921				14.414	0.59433
14.429	0.46623				14.422	0.6313				14.428	0.97259				14.422	0.62088
14.437	0.45291				14.43	0.61749				14.436	0.96532				14.43	0.64712
14.444	0.44026				14.438	0.60409				14.444	0.95706				14.438	0.67514
14.452	0.42763				14.446	0.59058				14.451	0.94831				14.446	0.70172
14.46	0.41541				14.454	0.57737				14.459	0.93952				14.454	0.72906
14.468	0.40332				14.462	0.56425				14.467	0.93019				14.462	0.7539
14.476	0.39183				14.469	0.55154				14.475	0.91938				14.469	0.77812
14.484	0.38063				14.477	0.53868				14.483	0.90898				14.477	0.80129
14.492	0.36967				14.485	0.52647				14.491	0.89868				14.485	0.82223
14.5	0.35922				14.493	0.51435				14.499	0.8874				14.493	0.84405
14.508	0.34884				14.501	0.50243				14.507	0.87581				14.501	0.86246
14.516	0.33883				14.509	0.49077				14.515	0.86405				14.509	0.8801
14.523	0.32911				14.517	0.47935				14.523	0.85242				14.517	0.89668
14.531	0.31967				14.525	0.46804				14.53	0.84085				14.525	0.91245
14.539	0.31067				14.533	0.45736				14.538	0.82881				14.533	0.92825
14.547	0.30178				14.54	0.44654				14.546	0.81762				14.54	0.94248
14.555	0.2933				14.548	0.43625				14.554	0.8048				14.548	0.95416
14.563	0.28508				14.556	0.4263				14.562	0.79248				14.556	0.96241
14.571	0.27688				14.564	0.41651				14.57	0.78012				14.564	0.97009
14.579	0.26917				14.572	0.40675				14.578	0.76812				14.572	0.97766
14.587	0.26169				14.58	0.39754				14.586	0.75573				14.58	0.98525
14.594	0.25442				14.588	0.38906				14.594	0.74353				14.588	0.99074
14.602	0.24738				14.596	0.38036				14.601	0.73127				14.596	0.99453
14.61	0.24054				14.604	0.37172				14.609	0.71911				14.604	0.99821
14.618	0.23389				14.612	0.36319				14.617	0.70729				14.612	1.0009
14.626	0.22776				14.619	0.35481				14.625	0.69633				14.619	1.0019
14.634	0.22173				14.627	0.34693				14.633	0.68436				14.627	1.0023
14.642	0.21591				14.635	0.33898				14.641	0.67285				14.635	1.0007
14.65	0.21007				14.643	0.33124				14.649	0.66298				14.643	0.99921
14.658	0.2045				14.651	0.32368				14.657	0.65318				14.651	0.99418
14.666	0.19908				14.659	0.31643				14.665	0.64243				14.659	0.99003
14.673	0.19377				14.667	0.30926				14.673	0.63277				14.667	0.98641
14.681	0.18876				14.675	0.30223				14.68	0.62194				14.675	0.9812
14.689	0.1839				14.683	0.29554				14.688	0.6105				14.683	0.97634
14.697	0.17912				14.69	0.28914				14.696	0.59969				14.69	0.97123
14.705	0.17455				14.698	0.2827				14.704	0.58914				14.698	0.96366
14.713	0.17007				14.706	0.27661				14.712	0.57878				14.706	0.95494
14.721	0.16579				14.714	0.27068				14.72	0.56889				14.714	0.94956
14.729	0.16163				14.722	0.26466				14.728	0.55945				14.722	0.94472
14.737	0.15757				14.73	0.25901				14.736	0.5497				14.73	0.93663
14.744	0.15373				14.738	0.25351				14.744	0.5396				14.738	0.92634
14.752	0.14995				14.746	0.24816				14.751	0.53033				14.746	0.91731
14.76	0.14627				14.754	0.24272				14.759	0.52093				14.754	0.9094
14.768	0.14266				14.762	0.2377				14.767	0.51132				14.762	0.90094
14.776	0.1393				14.769	0.23269				14.775	0.50228				14.769	0.89098
14.784	0.13602				14.777	0.22793				14.783	0.49293				14.777	0.88047
14.792	0.13274				14.785	0.22336				14.791	0.48456				14.785	0.87163
14.8	0.12962				14.793	0.21875				14.799	0.47611				14.793	0.86132
14.808	0.12659				14.801	0.21426				14.807	0.46758				14.801	0.85189
14.816	0.12385				14.809	0.20994				14.815	0.45951				14.809	0.84175
14.823	0.12124				14.817	0.20564				14.823	0.45167				14.817	0.83086
14.831	0.11858				14.825	0.20149				14.83	0.44373				14.825	0.82082
14.839	0.1159				14.833	0.19758				14.838	0.43564				14.833	0.81128
14.847	0.11334				14.841	0.19356				14.846	0.42851				14.84	0.80262
14.855	0.1108				14.848	0.18984				14.854	0.42107				14.848	0.79199
14.863	0.10838				14.856	0.18595				14.862	0.41343				14.856	0.78122
14.871	0.10603				14.864	0.1822				14.87	0.40564				14.864	0.76901
14.879	0.1037				14.872	0.17883				14.878	0.39873				14.872	0.75873
14.887	0.1015				14.88	0.17545				14.886	0.39217				14.88	0.75016
14.894	0.09937				14.888	0.17244				14.894	0.38541				14.888	0.74135
14.902	0.09721				14.896	0.16977				14.901	0.37916				14.896	0.73244
14.91	0.09516				14.904	0.16718				14.909	0.37269				14.904	0.72095
14.918	0.09319				14.912	0.16418				14.917	0.36597				14.912	0.70975
14.926	0.0912				14.919	0.16102				14.925	0.35927				14.919	0.70081
14.934	0.08934				14.927	0.15801				14.933	0.3531				14.927	0.6925
14.942	0.08752				14.935	0.15529				14.941	0.34725				14.935	0.68346
14.95	0.08571				14.943	0.1526				14.949	0.34221				14.943	0.67455
14.958	0.08396				14.951	0.14983				14.957	0.33668				14.951	0.66429
14.966	0.08224				14.959	0.14718				14.965	0.33085				14.959	0.65336
14.973	0.08058				14.967	0.14466				14.973	0.32561				14.967	0.64606
14.981	0.07905				14.975	0.14197				14.98	0.32015				14.975	0.63789
14.989	0.0775				14.983	0.1395				14.988	0.31454				14.983	0.62659
14.997	0.07595				14.991	0.13719				14.996	0.30941				14.99	0.61705
15.005	0.07444				14.998	0.13484				15.004	0.30446				14.998	0.6099
15.013	0.07297				15.006	0.13256				15.012	0.29952				15.006	0.60212
15.021	0.07158				15.014	0.13042				15.02	0.29478				15.014	0.5934
15.029	0.07024				15.022	0.12821				15.028	0.29018				15.022	0.58403
15.037	0.0689				15.03	0.12582				15.036	0.28548				15.03	0.57648
15.044	0.06761				15.038	0.12356				15.044	0.28084				15.038	0.56904
15.052	0.06637				15.046	0.12165				15.051	0.27626				15.046	0.56086
15.06	0.06514				15.054	0.11959				15.059	0.27228				15.054	0.55333
15.068	0.06392				15.062	0.1175				15.067	0.26773				15.062	0.54508
15.076	0.06269				15.069	0.11561				15.075	0.26354				15.069	0.53795
15.084	0.06154				15.077	0.11371				15.083	0.26026				15.077	0.53093
15.092	0.06044				15.085	0.11182				15.091	0.25678				15.085	0.5232
15.1	0.05937				15.093	0.11012				15.099	0.25294				15.093	0.51546
15.108	0.0583				15.101	0.1084				15.107	0.24931				15.101	0.50836
15.116	0.0572				15.109	0.10662				15.115	0.24475				15.109	0.50023
15.123	0.05613				15.117	0.10493				15.123	0.24036				15.117	0.49309
15.131	0.05518				15.125	0.10312				15.13	0.23732				15.125	0.48728
15.139	0.05423				15.133	0.10142				15.138	0.23344				15.133	0.48138
15.147	0.0533				15.141	0.09996				15.146	0.22975				15.14	0.47494
15.155	0.05252				15.148	0.09839				15.154	0.22638				15.148	0.46795
15.163	0.05174				15.156	0.09685				15.162	0.22323				15.156	0.46077
15.171	0.05094				15.164	0.09535				15.17	0.22015				15.164	0.45511
15.179	0.0501				15.172	0.09396				15.178	0.21686				15.172	0.44851
15.187	0.04927				15.18	0.09257				15.186	0.21372				15.18	0.44219
15.194	0.04843				15.188	0.09122				15.194	0.2107				15.188	0.43675
15.202	0.04762				15.196	0.08972				15.202	0.20757				15.196	0.42989
15.21	0.04682				15.204	0.08826				15.209	0.20469				15.204	0.42373
15.218	0.04603				15.212	0.08694				15.217	0.2023				15.212	0.41699
15.226	0.04527				15.219	0.08572				15.225	0.1989				15.219	0.41144
15.234	0.04454				15.227	0.08444				15.233	0.19592				15.227	0.40601
15.242	0.04381				15.235	0.08326				15.241	0.1935				15.235	0.3985
15.25	0.04307				15.243	0.08202				15.249	0.19067				15.243	0.39438
15.258	0.04238				15.251	0.08076				15.257	0.18794				15.251	0.39081
15.266	0.04169				15.259	0.07968				15.265	0.18554				15.259	0.38563
15.273	0.04099				15.267	0.07865				15.273	0.1829				15.267	0.37987
15.281	0.04034				15.275	0.07744				15.28	0.18031				15.275	0.37215
15.289	0.0397				15.283	0.07637				15.288	0.17786				15.283	0.36498
15.297	0.03908				15.291	0.07518				15.296	0.17604				15.291	0.36014
15.305	0.03846				15.298	0.07393				15.304	0.17385				15.298	0.35755
15.313	0.03784				15.306	0.07305				15.312	0.17172				15.306	0.35376
15.321	0.03726				15.314	0.07208				15.32	0.16947				15.314	0.3491
15.329	0.0367				15.322	0.07102				15.328	0.16707				15.322	0.34207
15.337	0.0361				15.33	0.07015				15.336	0.16511				15.33	0.33653
15.345	0.03552				15.338	0.06925				15.344	0.16276				15.338	0.33299
15.352	0.03504				15.346	0.06807				15.352	0.16043				15.346	0.32857
15.36	0.03449				15.354	0.06712				15.359	0.15832				15.354	0.32196
15.368	0.0339				15.362	0.06625				15.367	0.15594				15.362	0.31691
15.376	0.03336				15.369	0.06511				15.375	0.15419				15.369	0.31236
15.384	0.03287				15.377	0.06421				15.383	0.15196				15.377	0.31005
15.392	0.03241				15.385	0.06359				15.391	0.15051				15.385	0.30605
15.4	0.03194				15.393	0.06261				15.399	0.14847				15.393	0.30156
15.408	0.03145				15.401	0.06167				15.407	0.14624				15.401	0.29772
15.416	0.03095				15.409	0.06102				15.415	0.14395				15.409	0.29163
15.423	0.03048				15.417	0.06023				15.423	0.14179				15.417	0.28875
15.431	0.02999				15.425	0.05931				15.43	0.13964				15.425	0.28652
15.439	0.02957				15.433	0.05842				15.438	0.13769				15.433	0.2824
15.447	0.02915				15.441	0.05764				15.446	0.13629				15.441	0.27759
15.455	0.02871				15.448	0.05673				15.454	0.13469				15.448	0.27511
15.463	0.0283				15.456	0.05593				15.462	0.13321				15.456	0.27212
15.471	0.02792				15.464	0.05529				15.47	0.13169				15.464	0.268
15.479	0.02756				15.472	0.05467				15.478	0.12996				15.472	0.26446
15.487	0.02712				15.48	0.05393				15.486	0.12823				15.48	0.26194
15.495	0.02675				15.488	0.05316				15.494	0.12651				15.488	0.25946
[truncated: 1,665 more rows]

## Sheet: Fig 3c) hr-SEC
VE	100 µM L6	6 µM L6	0.8 µM L6	0.05 µM L6
[ml]	fluoresc. (a.u.)	fluoresc. (a.u.)	fluoresc. (a.u.)	fluoresc. (a.u.)
10.4	0.00184	0.00115	0.00507	0.00757
10.4013	0.00186	0.00123	0.00654	0.00918
10.4027	0.00188	0.00115	0.00965	0.00941
10.404	0.00188	0.00131	0.00719	0.01101
10.4053	0.0019	0.00119	0.00556	0.0101
10.4067	0.00192	0.000727287	0.0067	0.0156
10.408	0.00194	0.000545466	0.00687	0.01469
10.4093	0.00195	0.000262632	0.00687	0.01629
10.4107	0.00196	0	0.00572	0.01698
10.412	0.00197	0.000242429	0.0054	0.01606
10.4133	0.00199	0.000969717	0.00687	0.01744
10.4147	0.002	0.00121	0.00785	0.01859
10.416	0.00202	0.00131	0.00605	0.01973
10.4173	0.00204	0.00119	0.00883	0.01744
10.4187	0.00205	0.000949514	0.00916	0.02019
10.42	0.00207	0.000888907	0.0085	0.02088
10.4213	0.00208	0.0008283	0.00899	0.02042
10.4227	0.00208	0.000868704	0.01095	0.01583
10.424	0.00209	0.000909109	0.00736	0.0156
10.4253	0.00211	0.000767692	0.0067	0.0156
10.4267	0.00211	0.000848502	0.00572	0.0195
10.428	0.00213	0.000646478	0.00736	0.01882
10.4293	0.00214	0.000808097	0.0036	0.02088
10.4307	0.00216	0.000929312	0.00327	0.01996
10.432	0.00218	0.00119	0.00556	0.02111
10.4333	0.00218	0.00127	0.00491	0.0218
10.4347	0.0022	0.00125	0.00474	0.02065
10.436	0.00221	0.00111	0.00572	0.02363
10.4373	0.00222	0.000909109	0.00638	0.01996
10.4387	0.00222	0.00131	0.00638	0.02019
10.44	0.00224	0.00135	0.0067	0.01996
10.4413	0.00224	0.00137	0.00834	0.01813
10.4427	0.00226	0.00162	0.00916	0.01285
10.444	0.00228	0.00141	0.00785	0.01147
10.4453	0.00229	0.00123	0.00768	0.01056
10.4467	0.0023	0.00131	0.01014	0.01216
10.448	0.00232	0.00154	0.01243	0.01446
10.4493	0.00235	0.00158	0.01112	0.01469
10.4507	0.00237	0.00154	0.01161	0.01239
10.452	0.00239	0.00131	0.00916	0.01056
10.4533	0.00241	0.000707085	0.00801	0.01147
10.4547	0.00244	0.00111	0.00883	0.01056
10.456	0.00246	0.00123	0.00703	0.01331
10.4573	0.00249	0.00119	0.00736	0.01492
10.4587	0.0025	0.00127	0.00572	0.01377
10.46	0.00252	0.00109	0.0036	0.01354
10.4613	0.00253	0.00143	0.00474	0.01377
10.4627	0.00256	0.00133	0.00703	0.01583
10.464	0.00256	0.00129	0.00556	0.01744
10.4653	0.00257	0.00125	0.00572	0.01492
10.4667	0.00258	0.00154	0.00572	0.00711
10.468	0.0026	0.00182	0.00474	0.0101
10.4693	0.00261	0.0017	0.00605	0.0078
10.4707	0.00263	0.00186	0.00507	0.00757
10.472	0.00264	0.00176	0.00556	0.00665
10.4733	0.00265	0.00162	0.00196	0.00665
10.4747	0.00266	0.00143	0.00327	0.00757
10.476	0.00268	0.00135	0.00523	0.01101
10.4773	0.00271	0.00166	0.00605	0.01239
10.4787	0.00273	0.00158	0.00687	0.01469
[truncated: 2,341 more rows]

[truncated: 10 more sheets: Fig 3d) VE WT and L6 SEC, Fig 3e) Thermophoresis, Fig 4a-e) VE L1-L5 hr-SEC, Fig 4f) Kd VE, Fig 5a) Trp fluoresc WT and L6, Fig 5b) Quenching + wavelength, Fig 6a+c) NMR dynamics, Fig 6f) PET_FCS, Fig 6g) PET_FCS, Fig. 8]
